# Supplementary material for: Ethyl 2-[(phenyl­sulfan­yl)meth­yl]-1-(phenyl­sulfon­yl)-1H-indole-3-carboxyl­ate
Source: Acta Crystallogr Sect E Struct Rep Online. 2008 Jan 9;64(Pt 2):o392. doi: 10.1107/S1600536807068778 (PMC2960260; doi:10.1107/S1600536807068778)
Supplement: Supplementary file 1 [file e-64-0o392-sup1.cif]

##############################################################################
###                                                                        ###
###        Electronic paper (Acta Crystallographica Section E)             ###
###                                                                        ###
##############################################################################
#                                                                            #
# This CIF contains the data in a paper accepted for publication in Acta     #
# Crystallographica Section E. It conforms to the requirements of Notes      #
# for Authors for Section E, and has been peer reviewed under the auspices   #
# of the IUCr Commission on Journals.                                        #
#                                                                            #
# Full details of the Crystallographic Information File format               #
# are given in the paper "The Crystallographic Information File (CIF):       #
# a New Standard Archive File for Crystallography" by S. R. Hall, F. H.      #
# Allen and I. D. Brown [Acta Cryst. (1991), A47, 655-685].                  #
#                                                                            #
# The current version of the core CIF dictionary is obtainable from          #
# ftp://ftp.iucr.org/pub/cif_core.dic. The current version number is 2.1.    #
#                                                                            #
# Software is freely available for graphical display of the structure(s) in  #
# this CIF.  For information consult the CIF home page http://www.iucr.org/  #
# cif/home.html                                                              #
#                                                                            #
##############################################################################
                                             
data_I
_audit_creation_method     SHELXL97
_chemical_name_systematic
;
Ethyl 2-[(phenylsulfanyl)methyl]-1-(phenylsulfonyl)-1<i>H</i>-indole-
3-carboxylate
;
_chemical_name_common     ?
_chemical_formula_moiety     'C24 H21 N O4 S2'
_chemical_formula_sum     'C24 H21 N O4 S2'
_chemical_formula_iupac     'C24 H21 N O4 S2'
_chemical_formula_weight     451.56
_chemical_melting_point     ?
_symmetry_cell_setting     monoclinic
_symmetry_space_group_name_H-M     'P 21/c'
_symmetry_space_group_name_Hall     '-P 2ybc'
loop_
    _symmetry_equiv_pos_as_xyz
    'x, y, z'
    '-x, y+1/2, -z+1/2'
    '-x, -y, -z'
    'x, -y-1/2, z-1/2'
_cell_length_a     11.7450(10)
_cell_length_b     7.7140(2)
_cell_length_c     26.7700(10)
_cell_angle_alpha     90.00
_cell_angle_beta     116.020(2)
_cell_angle_gamma     90.00
_cell_volume     2179.6(2)
_cell_formula_units_Z     4
_cell_measurement_reflns_used     10291
_cell_measurement_theta_min     2.77
_cell_measurement_theta_max     26.02
_cell_measurement_temperature     295(2)
_exptl_crystal_description     block
_exptl_crystal_colour     colourless
_exptl_crystal_size_max     0.24
_exptl_crystal_size_mid     0.20
_exptl_crystal_size_min     0.20
_exptl_crystal_density_diffrn     1.376
_exptl_crystal_density_meas     ?
_exptl_crystal_density_method     'not measured'
_exptl_crystal_F_000     944
_exptl_absorpt_coefficient_mu     0.276
_exptl_absorpt_correction_type     multi-scan
_exptl_absorpt_process_details     '(SADABS; Sheldrick, 1996)'
_exptl_absorpt_correction_T_min     0.9268
_exptl_absorpt_correction_T_max     0.9469
_exptl_special_details
;
 ?
;
_diffrn_ambient_temperature     295(2)
_diffrn_radiation_type     MoK\a
_diffrn_radiation_wavelength     0.71073
_diffrn_radiation_source     'fine-focus sealed tube'
_diffrn_radiation_monochromator     graphite
_diffrn_measurement_device_type     'Bruker Kappa APEX2'
_diffrn_measurement_method     '\w- and \f-scan'
_diffrn_detector_area_resol_mean     ?
_diffrn_reflns_number     9731
_diffrn_reflns_av_R_equivalents     0.0370
_diffrn_reflns_av_sigmaI/netI     0.1006
_diffrn_reflns_theta_min     1.93
_diffrn_reflns_theta_max     28.73
_diffrn_reflns_theta_full     28.73
_diffrn_measured_fraction_theta_max     0.729
_diffrn_measured_fraction_theta_full     0.730
_diffrn_reflns_limit_h_min     -15
_diffrn_reflns_limit_h_max     15
_diffrn_reflns_limit_k_min     -10
_diffrn_reflns_limit_k_max     8
_diffrn_reflns_limit_l_min     -36
_diffrn_reflns_limit_l_max     35
_diffrn_standards_number     0
_diffrn_standards_interval_count     ?
_diffrn_standards_interval_time     0
_diffrn_standards_decay_%     ?
_refine_special_details
;
 Refinement of F^2^ against ALL reflections. The weighted R-factor wR and
 goodness of fit S are based on F^2^, conventional R-factors R are based on F,
 with F set to zero for negative F^2^. The threshold expression of
 F^2^ > 2\s(F^2^) is used only for calculating R-factors(gt) etc. and is not
 relevant to the choice of reflections for refinement. R-factors based on F^2^
 are statistically about twice as large as those based on F, and R-factors
 based on ALL data will be even larger.
;
_reflns_number_total     4116
_reflns_number_gt     2128
_reflns_threshold_expression     I>2\s(I)
_refine_ls_structure_factor_coef     Fsqd
_refine_ls_matrix_type     full
_refine_ls_R_factor_all     0.0957
_refine_ls_R_factor_gt     0.0478
_refine_ls_wR_factor_gt     0.1107
_refine_ls_wR_factor_ref     0.1221
_refine_ls_goodness_of_fit_ref     0.817
_refine_ls_restrained_S_all     0.823
_refine_ls_number_reflns     4116
_refine_ls_number_parameters     281
_refine_ls_number_restraints     9
_refine_ls_hydrogen_treatment     constr
_refine_ls_weighting_scheme     calc
_refine_ls_weighting_details
               'calc w = 1/[\s^2^(Fo^2^)+(0.0481P)^2^] where P=(Fo^2^+2Fc^2^)/3'
_atom_sites_solution_hydrogens     geom
_atom_sites_solution_primary     direct
_atom_sites_solution_secondary     difmap
_refine_ls_shift/su_max     0.000
_refine_ls_shift/su_mean     0.000
_refine_diff_density_max     0.232
_refine_diff_density_min     -0.181
_refine_ls_extinction_method     none
_refine_ls_extinction_coef     ?
loop_
    _atom_type_symbol
    _atom_type_description
    _atom_type_scat_dispersion_real
    _atom_type_scat_dispersion_imag
    _atom_type_scat_source
    'C' 'C' 0.0033 0.0016
                         'International Tables Vol C Tables 4.2.6.8 and 6.1.1.4'
    'H' 'H' 0.0000 0.0000
                         'International Tables Vol C Tables 4.2.6.8 and 6.1.1.4'
    'N' 'N' 0.0061 0.0033
                         'International Tables Vol C Tables 4.2.6.8 and 6.1.1.4'
    'O' 'O' 0.0106 0.0060
                         'International Tables Vol C Tables 4.2.6.8 and 6.1.1.4'
    'S' 'S' 0.1246 0.1234
                         'International Tables Vol C Tables 4.2.6.8 and 6.1.1.4'
_computing_data_collection     'APEX2 (Bruker, 2004)'
_computing_cell_refinement     'APEX2 (Bruker, 2004)'
_computing_data_reduction     'APEX2 (Bruker, 2004)'
_computing_structure_solution     'SHELXS97 (Sheldrick, 1997)'
_computing_structure_refinement     'SHELXL97 (Sheldrick, 1997)'
_computing_molecular_graphics     'PLATON   (Spek, 2003)'
_computing_publication_material     'SHELXL97 (Sheldrick, 1997)'
loop_
    _atom_site_type_symbol
    _atom_site_label
    _atom_site_fract_x
    _atom_site_fract_y
    _atom_site_fract_z
    _atom_site_U_iso_or_equiv
    _atom_site_adp_type
    _atom_site_calc_flag
    _atom_site_refinement_flags
    _atom_site_occupancy
    _atom_site_disorder_assembly
    _atom_site_disorder_group
    S S1 0.75890(7) 0.46511(8) 0.02189(3) 0.03776(17) Uani d . 1 . .
    S S2 1.06434(7) 0.72740(9) 0.09115(4) 0.0563(2) Uani d . 1 . .
    O O1 0.84440(19) 0.5349(2) 0.00269(8) 0.0471(5) Uani d . 1 . .
    O O2 0.64341(19) 0.5547(2) 0.01066(8) 0.0494(5) Uani d . 1 . .
    O O3 1.2184(2) 0.3917(3) 0.22110(10) 0.0725(6) Uani d . 1 . .
    O O4 1.11279(18) 0.3805(3) 0.27290(8) 0.0545(5) Uani d . 1 . .
    N N1 0.8387(2) 0.4502(2) 0.09151(9) 0.0362(5) Uani d . 1 . .
    C C1 1.2195(3) 0.7980(3) 0.13616(12) 0.0438(6) Uani d . 1 . .
    C C2 1.2297(3) 0.9673(4) 0.15435(13) 0.0546(7) Uani d . 1 . .
    H H2 1.1570 1.0329 0.1457 0.066 Uiso calc R 1 . .
    C C3 1.3477(3) 1.0396(4) 0.18538(15) 0.0661(9) Uani d D 1 . .
    H H3 1.3537 1.1543 0.1970 0.079 Uiso calc R 1 . .
    C C4 1.4568(3) 0.9438(4) 0.19933(15) 0.0700(10) Uani d D 1 . .
    H H4 1.5360 0.9927 0.2203 0.084 Uiso calc R 1 . .
    C C5 1.4459(3) 0.7738(4) 0.18144(14) 0.0628(9) Uani d D 1 . .
    H H5 1.5184 0.7070 0.1911 0.075 Uiso calc R 1 . .
    C C6 1.3281(2) 0.7019(4) 0.14923(13) 0.0552(7) Uani d D 1 . .
    H H6 1.3221 0.5886 0.1364 0.066 Uiso calc R 1 . .
    C C7 1.0649(2) 0.4937(3) 0.10300(12) 0.0423(6) Uani d . 1 . .
    H H7A 1.0453 0.4325 0.0685 0.051 Uiso calc R 1 . .
    H H7B 1.1486 0.4581 0.1300 0.051 Uiso calc R 1 . .
    C C8 0.9695(2) 0.4468(3) 0.12382(11) 0.0362(6) Uani d . 1 . .
    C C9 0.9929(2) 0.4064(3) 0.17792(10) 0.0367(6) Uani d . 1 . .
    C C10 0.8719(2) 0.3803(3) 0.17934(11) 0.0368(6) Uani d . 1 . .
    C C11 0.8367(3) 0.3384(4) 0.22147(12) 0.0470(6) Uani d . 1 . .
    H H11 0.8978 0.3236 0.2579 0.056 Uiso calc R 1 . .
    C C12 0.7090(3) 0.3194(4) 0.20795(13) 0.0539(7) Uani d . 1 . .
    H H12 0.6848 0.2903 0.2356 0.065 Uiso calc R 1 . .
    C C13 0.6167(3) 0.3430(4) 0.15376(13) 0.0513(7) Uani d . 1 . .
    H H13 0.5318 0.3299 0.1459 0.062 Uiso calc R 1 . .
    C C14 0.6486(3) 0.3858(3) 0.11120(12) 0.0431(6) Uani d . 1 . .
    H H14 0.5871 0.4008 0.0749 0.052 Uiso calc R 1 . .
    C C15 0.7775(2) 0.4055(3) 0.12549(10) 0.0358(5) Uani d . 1 . .
    C C16 1.1197(3) 0.3927(3) 0.22444(12) 0.0442(6) Uani d . 1 . .
    C C17 1.2305(3) 0.3585(4) 0.32177(12) 0.0626(8) Uani d D 1 . .
    H H17A 1.2932 0.4401 0.3216 0.075 Uiso calc R 1 . .
    H H17B 1.2627 0.2419 0.3233 0.075 Uiso calc R 1 . .
    C C18 1.2026(4) 0.3919(5) 0.37179(13) 0.0733(10) Uani d D 1 . .
    H H18A 1.1788 0.5110 0.3717 0.110 Uiso calc R 1 . .
    H H18B 1.2770 0.3676 0.4055 0.110 Uiso calc R 1 . .
    H H18C 1.1346 0.3182 0.3694 0.110 Uiso calc R 1 . .
    C C19 0.7233(2) 0.2500(3) -0.00112(10) 0.0379(5) Uani d D 1 . .
    C C20 0.8218(3) 0.1388(3) 0.00635(12) 0.0507(7) Uani d D 1 . .
    H H20 0.9054 0.1755 0.0254 0.061 Uiso calc R 1 . .
    C C21 0.7946(3) -0.0279(3) -0.01486(13) 0.0594(9) Uani d D 1 . .
    H H21 0.8597 -0.1040 -0.0105 0.071 Uiso calc R 1 . .
    C C22 0.6695(3) -0.0800(4) -0.04255(13) 0.0607(9) Uani d D 1 . .
    H H22 0.6507 -0.1915 -0.0571 0.073 Uiso calc R 1 . .
    C C23 0.5720(3) 0.0317(3) -0.04881(15) 0.0663(9) Uani d D 1 . .
    H H23 0.4885 -0.0057 -0.0674 0.080 Uiso calc R 1 . .
    C C24 0.5977(2) 0.1988(3) -0.02768(14) 0.0576(8) Uani d D 1 . .
    H H24 0.5326 0.2739 -0.0312 0.069 Uiso calc R 1 . .
loop_
    _atom_site_aniso_label
    _atom_site_aniso_U_11
    _atom_site_aniso_U_22
    _atom_site_aniso_U_33
    _atom_site_aniso_U_12
    _atom_site_aniso_U_13
    _atom_site_aniso_U_23
    S1 0.0378(4) 0.0385(3) 0.0341(4) -0.0018(3) 0.0132(3) 0.0011(3)
    S2 0.0334(4) 0.0581(4) 0.0664(6) -0.0052(3) 0.0118(4) 0.0160(4)
    O1 0.0506(12) 0.0494(10) 0.0405(11) -0.0102(9) 0.0194(11) 0.0004(8)
    O2 0.0432(12) 0.0476(10) 0.0507(13) 0.0090(8) 0.0146(11) 0.0063(9)
    O3 0.0350(12) 0.1220(18) 0.0579(15) 0.0079(12) 0.0179(12) 0.0098(13)
    O4 0.0348(11) 0.0834(14) 0.0379(11) -0.0033(10) 0.0092(10) 0.0114(10)
    N1 0.0306(11) 0.0451(10) 0.0327(12) -0.0052(9) 0.0136(11) -0.0034(9)
    C1 0.0366(15) 0.0576(16) 0.0390(15) -0.0023(12) 0.0183(14) 0.0082(12)
    C2 0.0505(19) 0.0595(17) 0.0534(19) 0.0039(14) 0.0223(18) 0.0035(14)
    C3 0.072(3) 0.0648(19) 0.065(2) -0.0187(18) 0.032(2) -0.0098(17)
    C4 0.051(2) 0.097(3) 0.056(2) -0.0244(18) 0.019(2) -0.0037(19)
    C5 0.0363(16) 0.084(2) 0.067(2) -0.0003(15) 0.0225(18) 0.0078(17)
    C6 0.0403(17) 0.0656(18) 0.064(2) -0.0032(14) 0.0267(17) -0.0010(15)
    C7 0.0326(15) 0.0515(13) 0.0454(16) -0.0013(11) 0.0195(15) 0.0035(12)
    C8 0.0307(14) 0.0386(12) 0.0393(15) -0.0014(10) 0.0154(13) -0.0002(10)
    C9 0.0312(14) 0.0415(12) 0.0368(15) -0.0044(10) 0.0142(13) -0.0031(10)
    C10 0.0331(14) 0.0396(12) 0.0380(15) -0.0005(10) 0.0160(13) -0.0026(11)
    C11 0.0418(16) 0.0620(16) 0.0353(15) -0.0069(13) 0.0151(14) -0.0027(12)
    C12 0.0500(18) 0.0751(18) 0.0461(18) -0.0146(15) 0.0298(17) -0.0089(14)
    C13 0.0359(16) 0.0649(17) 0.059(2) -0.0088(13) 0.0263(16) -0.0090(15)
    C14 0.0309(14) 0.0548(14) 0.0408(16) -0.0034(11) 0.0132(14) -0.0052(12)
    C15 0.0363(14) 0.0374(12) 0.0349(14) -0.0072(10) 0.0166(13) -0.0060(10)
    C16 0.0366(15) 0.0502(14) 0.0431(16) -0.0009(11) 0.0150(15) 0.0036(12)
    C17 0.0382(17) 0.086(2) 0.0483(19) -0.0086(15) 0.0052(17) 0.0149(17)
    C18 0.060(2) 0.103(3) 0.045(2) -0.0090(19) 0.0121(19) 0.0156(17)
    C19 0.0389(15) 0.0421(12) 0.0274(13) 0.0013(11) 0.0095(13) 0.0045(10)
    C20 0.0489(18) 0.0488(15) 0.0510(18) -0.0011(12) 0.0186(17) -0.0036(13)
    C21 0.068(2) 0.0468(15) 0.057(2) 0.0111(15) 0.021(2) 0.0027(14)
    C22 0.079(3) 0.0418(15) 0.0470(19) -0.0043(15) 0.014(2) 0.0021(13)
    C23 0.051(2) 0.0597(18) 0.067(2) -0.0175(15) 0.007(2) -0.0056(16)
    C24 0.0490(19) 0.0538(16) 0.062(2) -0.0009(13) 0.0170(18) -0.0037(15)
_geom_special_details
;
 All s.u.'s (except the s.u.'s in the dihedral angle between two l.s. planes)
 are estimated using the full covariance matrix. The cell s.u.'s are taken
 into account individually in the estimation of s.u.'s in distances, angles
 and torsion angles; correlations between s.u.'s in cell parameters are only
 used when they are defined by crystal symmetry. An approximate (isotropic)
 treatment of cell s.u.'s is used for estimating s.u.'s involving l.s. planes.
;
loop_
    _geom_bond_atom_site_label_1
    _geom_bond_atom_site_label_2
    _geom_bond_site_symmetry_2
    _geom_bond_distance
    _geom_bond_publ_flag
    S1 O1 . 1.4195(18) ?
    S1 O2 . 1.4318(19) ?
    S1 N1 . 1.683(2) ?
    S1 C19 . 1.755(2) ?
    S2 C1 . 1.773(3) ?
    S2 C7 . 1.830(3) ?
    O3 C16 . 1.201(3) ?
    O4 C16 . 1.338(3) ?
    O4 C17 . 1.437(3) ?
    N1 C8 . 1.394(3) ?
    N1 C15 . 1.427(3) ?
    C1 C6 . 1.381(4) ?
    C1 C2 . 1.381(4) ?
    C2 C3 . 1.383(4) ?
    C2 H2 . 0.9300 ?
    C3 C4 . 1.381(3) ?
    C3 H3 . 0.9300 ?
    C4 C5 . 1.383(3) ?
    C4 H4 . 0.9300 ?
    C5 C6 . 1.385(3) ?
    C5 H5 . 0.9300 ?
    C6 H6 . 0.9300 ?
    C7 C8 . 1.498(3) ?
    C7 H7A . 0.9700 ?
    C7 H7B . 0.9700 ?
    C8 C9 . 1.386(3) ?
    C9 C10 . 1.453(3) ?
    C9 C16 . 1.467(4) ?
    C10 C15 . 1.393(4) ?
    C10 C11 . 1.398(4) ?
    C11 C12 . 1.388(4) ?
    C11 H11 . 0.9300 ?
    C12 C13 . 1.390(4) ?
    C12 H12 . 0.9300 ?
    C13 C14 . 1.386(4) ?
    C13 H13 . 0.9300 ?
    C14 C15 . 1.398(4) ?
    C14 H14 . 0.9300 ?
    C17 C18 . 1.533(3) ?
    C17 H17A . 0.9700 ?
    C17 H17B . 0.9700 ?
    C18 H18A . 0.9600 ?
    C18 H18B . 0.9600 ?
    C18 H18C . 0.9600 ?
    C19 C20 . 1.383(2) ?
    C19 C24 . 1.385(2) ?
    C20 C21 . 1.385(2) ?
    C20 H20 . 0.9300 ?
    C21 C22 . 1.383(4) ?
    C21 H21 . 0.9300 ?
    C22 C23 . 1.382(3) ?
    C22 H22 . 0.9300 ?
    C23 C24 . 1.387(3) ?
    C23 H23 . 0.9300 ?
    C24 H24 . 0.9300 ?
loop_
    _geom_angle_atom_site_label_1
    _geom_angle_atom_site_label_2
    _geom_angle_atom_site_label_3
    _geom_angle_site_symmetry_1
    _geom_angle_site_symmetry_3
    _geom_angle
    _geom_angle_publ_flag
    O1 S1 O2 . . 119.78(11) ?
    O1 S1 N1 . . 106.73(11) ?
    O2 S1 N1 . . 106.35(11) ?
    O1 S1 C19 . . 109.19(11) ?
    O2 S1 C19 . . 108.93(11) ?
    N1 S1 C19 . . 104.79(10) ?
    C1 S2 C7 . . 105.10(12) ?
    C16 O4 C17 . . 116.6(2) ?
    C8 N1 C15 . . 109.02(19) ?
    C8 N1 S1 . . 127.98(17) ?
    C15 N1 S1 . . 122.05(17) ?
    C6 C1 C2 . . 119.4(3) ?
    C6 C1 S2 . . 124.5(2) ?
    C2 C1 S2 . . 115.7(2) ?
    C1 C2 C3 . . 120.1(3) ?
    C1 C2 H2 . . 119.9 ?
    C3 C2 H2 . . 119.9 ?
    C4 C3 C2 . . 120.9(3) ?
    C4 C3 H3 . . 119.6 ?
    C2 C3 H3 . . 119.6 ?
    C3 C4 C5 . . 118.7(3) ?
    C3 C4 H4 . . 120.7 ?
    C5 C4 H4 . . 120.7 ?
    C4 C5 C6 . . 120.8(3) ?
    C4 C5 H5 . . 119.6 ?
    C6 C5 H5 . . 119.6 ?
    C1 C6 C5 . . 120.1(3) ?
    C1 C6 H6 . . 120.0 ?
    C5 C6 H6 . . 120.0 ?
    C8 C7 S2 . . 110.86(17) ?
    C8 C7 H7A . . 109.5 ?
    S2 C7 H7A . . 109.5 ?
    C8 C7 H7B . . 109.5 ?
    S2 C7 H7B . . 109.5 ?
    H7A C7 H7B . . 108.1 ?
    C9 C8 N1 . . 108.2(2) ?
    C9 C8 C7 . . 127.3(2) ?
    N1 C8 C7 . . 124.4(2) ?
    C8 C9 C10 . . 108.1(2) ?
    C8 C9 C16 . . 124.4(2) ?
    C10 C9 C16 . . 127.5(2) ?
    C15 C10 C11 . . 119.0(2) ?
    C15 C10 C9 . . 107.3(2) ?
    C11 C10 C9 . . 133.8(3) ?
    C12 C11 C10 . . 118.8(3) ?
    C12 C11 H11 . . 120.6 ?
    C10 C11 H11 . . 120.6 ?
    C11 C12 C13 . . 121.1(3) ?
    C11 C12 H12 . . 119.4 ?
    C13 C12 H12 . . 119.4 ?
    C14 C13 C12 . . 121.4(3) ?
    C14 C13 H13 . . 119.3 ?
    C12 C13 H13 . . 119.3 ?
    C13 C14 C15 . . 116.8(3) ?
    C13 C14 H14 . . 121.6 ?
    C15 C14 H14 . . 121.6 ?
    C10 C15 C14 . . 122.9(2) ?
    C10 C15 N1 . . 107.4(2) ?
    C14 C15 N1 . . 129.8(2) ?
    O3 C16 O4 . . 122.9(3) ?
    O3 C16 C9 . . 126.2(3) ?
    O4 C16 C9 . . 110.9(2) ?
    O4 C17 C18 . . 106.6(2) ?
    O4 C17 H17A . . 110.4 ?
    C18 C17 H17A . . 110.4 ?
    O4 C17 H17B . . 110.4 ?
    C18 C17 H17B . . 110.4 ?
    H17A C17 H17B . . 108.6 ?
    C17 C18 H18A . . 109.5 ?
    C17 C18 H18B . . 109.5 ?
    H18A C18 H18B . . 109.5 ?
    C17 C18 H18C . . 109.5 ?
    H18A C18 H18C . . 109.5 ?
    H18B C18 H18C . . 109.5 ?
    C20 C19 C24 . . 122.2(2) ?
    C20 C19 S1 . . 118.70(18) ?
    C24 C19 S1 . . 119.09(17) ?
    C19 C20 C21 . . 119.2(3) ?
    C19 C20 H20 . . 120.4 ?
    C21 C20 H20 . . 120.4 ?
    C22 C21 C20 . . 119.3(3) ?
    C22 C21 H21 . . 120.3 ?
    C20 C21 H21 . . 120.3 ?
    C23 C22 C21 . . 120.8(3) ?
    C23 C22 H22 . . 119.6 ?
    C21 C22 H22 . . 119.6 ?
    C22 C23 C24 . . 120.6(3) ?
    C22 C23 H23 . . 119.7 ?
    C24 C23 H23 . . 119.7 ?
    C19 C24 C23 . . 117.8(2) ?
    C19 C24 H24 . . 121.1 ?
    C23 C24 H24 . . 121.1 ?
loop_
    _geom_torsion_atom_site_label_1
    _geom_torsion_atom_site_label_2
    _geom_torsion_atom_site_label_3
    _geom_torsion_atom_site_label_4
    _geom_torsion_site_symmetry_1
    _geom_torsion_site_symmetry_2
    _geom_torsion_site_symmetry_3
    _geom_torsion_site_symmetry_4
    _geom_torsion
    _geom_torsion_publ_flag
    O1 S1 N1 C8 . . . . -20.4(2) ?
    O2 S1 N1 C8 . . . . -149.37(19) ?
    C19 S1 N1 C8 . . . . 95.3(2) ?
    O1 S1 N1 C15 . . . . 171.99(17) ?
    O2 S1 N1 C15 . . . . 43.0(2) ?
    C19 S1 N1 C15 . . . . -72.3(2) ?
    C7 S2 C1 C6 . . . . 34.8(3) ?
    C7 S2 C1 C2 . . . . -151.5(2) ?
    C6 C1 C2 C3 . . . . 0.0(4) ?
    S2 C1 C2 C3 . . . . -174.0(2) ?
    C1 C2 C3 C4 . . . . -0.9(5) ?
    C2 C3 C4 C5 . . . . 0.3(5) ?
    C3 C4 C5 C6 . . . . 1.3(5) ?
    C2 C1 C6 C5 . . . . 1.5(4) ?
    S2 C1 C6 C5 . . . . 175.0(2) ?
    C4 C5 C6 C1 . . . . -2.2(5) ?
    C1 S2 C7 C8 . . . . 119.3(2) ?
    C15 N1 C8 C9 . . . . -1.9(2) ?
    S1 N1 C8 C9 . . . . -170.77(17) ?
    C15 N1 C8 C7 . . . . -177.4(2) ?
    S1 N1 C8 C7 . . . . 13.7(3) ?
    S2 C7 C8 C9 . . . . -103.3(3) ?
    S2 C7 C8 N1 . . . . 71.4(3) ?
    N1 C8 C9 C10 . . . . 1.1(3) ?
    C7 C8 C9 C10 . . . . 176.5(2) ?
    N1 C8 C9 C16 . . . . -179.2(2) ?
    C7 C8 C9 C16 . . . . -3.8(4) ?
    C8 C9 C10 C15 . . . . 0.2(3) ?
    C16 C9 C10 C15 . . . . -179.6(2) ?
    C8 C9 C10 C11 . . . . -179.7(3) ?
    C16 C9 C10 C11 . . . . 0.6(4) ?
    C15 C10 C11 C12 . . . . 1.5(4) ?
    C9 C10 C11 C12 . . . . -178.6(3) ?
    C10 C11 C12 C13 . . . . -0.7(4) ?
    C11 C12 C13 C14 . . . . 0.2(4) ?
    C12 C13 C14 C15 . . . . -0.5(4) ?
    C11 C10 C15 C14 . . . . -1.9(3) ?
    C9 C10 C15 C14 . . . . 178.2(2) ?
    C11 C10 C15 N1 . . . . 178.6(2) ?
    C9 C10 C15 N1 . . . . -1.3(2) ?
    C13 C14 C15 C10 . . . . 1.4(4) ?
    C13 C14 C15 N1 . . . . -179.3(2) ?
    C8 N1 C15 C10 . . . . 2.0(2) ?
    S1 N1 C15 C10 . . . . 171.65(15) ?
    C8 N1 C15 C14 . . . . -177.5(2) ?
    S1 N1 C15 C14 . . . . -7.8(3) ?
    C17 O4 C16 O3 . . . . -2.5(4) ?
    C17 O4 C16 C9 . . . . 177.3(2) ?
    C8 C9 C16 O3 . . . . -10.4(4) ?
    C10 C9 C16 O3 . . . . 169.3(3) ?
    C8 C9 C16 O4 . . . . 169.8(2) ?
    C10 C9 C16 O4 . . . . -10.5(3) ?
    C16 O4 C17 C18 . . . . 166.6(3) ?
    O1 S1 C19 C20 . . . . 48.4(2) ?
    O2 S1 C19 C20 . . . . -179.2(2) ?
    N1 S1 C19 C20 . . . . -65.7(2) ?
    O1 S1 C19 C24 . . . . -129.6(2) ?
    O2 S1 C19 C24 . . . . 2.9(3) ?
    N1 S1 C19 C24 . . . . 116.4(2) ?
    C24 C19 C20 C21 . . . . 2.1(4) ?
    S1 C19 C20 C21 . . . . -175.8(2) ?
    C19 C20 C21 C22 . . . . -0.6(4) ?
    C20 C21 C22 C23 . . . . -0.6(5) ?
    C21 C22 C23 C24 . . . . 0.3(5) ?
    C20 C19 C24 C23 . . . . -2.3(5) ?
    S1 C19 C24 C23 . . . . 175.6(2) ?
    C22 C23 C24 C19 . . . . 1.0(5) ?
loop_
    _geom_hbond_atom_site_label_D
    _geom_hbond_atom_site_label_H
    _geom_hbond_atom_site_label_A
    _geom_hbond_site_symmetry_A
    _geom_hbond_distance_DH
    _geom_hbond_distance_HA
    _geom_hbond_distance_DA
    _geom_hbond_angle_DHA
    _geom_hbond_publ_flag
    C7 H7A O1 . 0.97 2.38 2.813(4) 107 Y
    C7 H7B O3 . 0.97 2.26 2.977(4) 130 Y
    C11 H11 O4 . 0.93 2.42 2.932(3) 115 Y
    C14 H14 O2 . 0.93 2.41 2.966(3) 119 Y
    C24 H24 O2 . 0.93 2.52 2.898(3) 105 Y
data_global
_journal_date_recd_electronic     2007-12-22
_journal_date_accepted     2007-12-29
_journal_name_full     'Acta Crystallographica, Section E'
_journal_year     2008
_journal_volume     64
_journal_issue      2
_journal_page_first     o392
_journal_page_last     o392
_journal_paper_category     QO
_journal_coeditor_code     RK2072
_publ_contact_author_name     'G.Chakkaravarthi'
_publ_contact_author_address
;
Department of Physics
CPCL Polytechnic College
Chennai 600 068
India
;
_publ_contact_author_email     chakkaravarthi_2005@yahoo.com
_publ_contact_author_fax     ?
_publ_contact_author_phone     '04425550241'
_publ_section_title
;
Ethyl
2-[(phenylsulfanyl)methyl]-1-(phenylsulfonyl)-1<i>H</i>-indole-3-carboxylate
;
loop_
    _publ_author_name
    _publ_author_address
    'G. Chakkaravarthi'
;
Department of Physics
CPCL Polytechnic College
Chennai 600 068
India
;
    'V. Dhayalan'
;
Department of Organic Chemistry
University of Madras
Guindy Campus
Chennai 600 025
India
;
    'A. K. Mohanakrishnan'
;
Department of Organic Chemistry
University of Madras
Guindy Campus
Chennai 600 025
India
;
    'V. Manivannan'
;
Department of Physics
Presidency College
Chennai 600 005
India
;
