# Supplementary material for: Ethyl 2-[(phenyl­sulfan­yl)meth­yl]-1-(phenyl­sulfon­yl)-1H-indole-3-carboxyl­ate
Source: Acta Crystallogr Sect E Struct Rep Online. 2008 Jan 9;64(Pt 2):o392. doi: 10.1107/S1600536807068778 (PMC2960260; doi:10.1107/S1600536807068778)
Supplement: Supplementary file 2 [file e-64-0o392-Isup2.hkl]

#
# h,k,l, Fc-squared, Fo-squared, sigma(Fo-squared) and status flag
#
data_I
_shelx_title ' C3 C24 H21 N O4 S2               P21/c'
_shelx_refln_list_code          4
_shelx_F_calc_maximum      207.03
_exptl_crystal_F_000       944.00
_reflns_d_resolution_high  0.7393
 
loop_
 _symmetry_equiv_pos_as_xyz
 'x, y, z'
 '-x, y+1/2, -z+1/2'
 '-x, -y, -z'
 'x, -y-1/2, z-1/2'
 
_cell_length_a    11.7450
_cell_length_b     7.7140
_cell_length_c    26.7701
_cell_angle_alpha  90.000
_cell_angle_beta  116.023
_cell_angle_gamma  90.000
 
_shelx_F_squared_multiplier     1.000
 
loop_
 _refln_index_h
 _refln_index_k
 _refln_index_l
 _refln_F_squared_calc
 _refln_F_squared_meas
 _refln_F_squared_sigma
 _refln_observed_status
   3   0   0     2405.03     2426.52     77.70 o
   5   0   0     1974.23     2208.60     97.45 o
   7   0   0     2037.07     2076.80     93.01 o
   8   0   0       13.98       37.52     14.65 o
   9   0   0      433.17      467.18     37.14 o
  10   0   0     1055.62     1050.58     62.17 o
  11   0   0      250.93      247.24     30.43 o
  12   0   0        2.15        7.00     31.89 o
   2   1   0      651.75      700.87     16.43 o
   3   1   0     2947.77     3080.35     60.74 o
   5   1   0     2330.95     2531.23     66.36 o
   6   1   0      146.43      167.86     12.83 o
   7   1   0      457.68      477.56     23.95 o
   8   1   0      347.34      342.21     21.03 o
   9   1   0       33.09       33.95     11.24 o
  10   1   0      356.61      382.82     26.20 o
  11   1   0      285.37      289.73     23.39 o
  12   1   0      140.24      170.76     22.62 o
  13   1   0       42.14       38.25     22.06 o
  14   1   0        0.17       -2.10     25.31 o
   0   2   0     9659.71    10437.88    320.91 o
   2   2   0     3210.92     3209.18     69.43 o
   4   2   0      124.16      119.27      9.22 o
   6   2   0      422.28      441.80     18.36 o
   7   2   0        2.80        7.78      7.53 o
  10   2   0      236.40      213.42     41.00 o
  12   2   0       73.81       81.56     23.98 o
  13   2   0        1.56        9.92     19.67 o
  14   2   0       34.74       43.01     42.14 o
   1   3   0     3393.71     3677.13     95.70 o
   2   3   0       49.29       47.95      3.93 o
   5   3   0       69.80       83.10     13.17 o
   7   3   0       44.03       28.87     13.04 o
   8   3   0      165.83      165.87     22.24 o
  10   3   0      128.15      119.57     36.15 o
  12   3   0       12.79        6.23     19.49 o
  13   3   0      196.41      239.48     34.13 o
   0   4   0      597.75      726.10     32.44 o
   3   4   0      289.57      335.32     10.70 o
   4   4   0     1049.68      990.68     40.79 o
  11   4   0        7.41       -3.60     17.13 o
  12   4   0       77.90       93.17     25.30 o
  13   4   0       36.21       50.47     24.66 o
   1   5   0      223.22      230.27     14.30 o
   7   5   0      162.70      166.77     20.81 o
   9   5   0       53.13       47.65     17.54 o
  10   5   0       95.10       93.33     22.28 o
  11   5   0       72.84       91.35     23.57 o
  12   5   0       52.61       70.15     24.36 o
   0   6   0      221.35      216.25     17.54 o
   1   6   0      110.27      109.12      8.96 o
   2   6   0      142.72      158.72      8.93 o
   3   6   0      216.86      213.02     11.88 o
   4   6   0       31.25       26.93      8.60 o
   5   6   0       70.35      103.28     12.37 o
   6   6   0       20.13       25.95      9.75 o
   7   6   0        6.73        0.51      9.31 o
   8   6   0        6.13       13.54     13.28 o
   9   6   0       42.54       31.02     13.53 o
  10   6   0        5.38       10.14     17.33 o
  11   6   0        1.89       -3.97     18.47 o
   1   7   0      162.70      155.28     10.99 o
   2   7   0        0.93       -2.39      5.78 o
   3   7   0      233.09      248.64     15.22 o
   4   7   0      148.70      158.27     15.32 o
   5   7   0      175.91      161.23     15.67 o
   7   7   0      138.11      141.62     16.64 o
   8   7   0        1.21        2.41     11.22 o
   9   7   0        9.68       18.13     13.34 o
  10   7   0       87.66       98.67     24.27 o
   0   8   0        0.51        6.09     17.98 o
   1   8   0       95.68      102.57     12.81 o
   2   8   0       12.47        5.77      9.42 o
   4   8   0        7.57        3.65     11.51 o
   5   8   0       38.38       44.39     14.35 o
   6   8   0       43.41       74.45     17.29 o
   8   8   0        1.17       -9.20     23.43 o
   9   8   0        6.94        2.93     27.59 o
   1   9   0       63.69       61.20     18.35 o
   2   9   0        0.00        0.21     10.52 o
   3   9   0       32.16       49.00     14.72 o
   4   9   0        2.09       -3.98     12.66 o
   5   9   0       46.46       63.31     17.49 o
   6   9   0        2.45        8.24     21.14 o
   7   9   0        8.49       19.13     24.30 o
   0  10   0       31.38       26.82     26.13 o
   1  10   0        0.18        5.67     16.73 o
   2  10   0       23.34       18.40     24.76 o
   3  10   0        2.27        1.92     17.80 o
   4  10   0        8.15       19.13     19.72 o
 -14   1   1       48.56       73.05     26.56 o
 -13   1   1       42.27       40.54     22.14 o
 -12   1   1       48.62       67.62     15.35 o
 -11   1   1        0.56        5.49     10.99 o
  -9   1   1      668.64      662.10     31.10 o
  -8   1   1      323.83      284.12     19.08 o
  -7   1   1      780.01      753.84     30.04 o
  -6   1   1       45.24       26.26      6.96 o
  -4   1   1      284.21      306.20     12.51 o
  -3   1   1      387.41      384.67     10.48 o
  -1   1   1      863.84      709.57     60.47 o
   0   1   1     9325.25     9427.98    256.70 o
   1   1   1    13361.68    14898.53    708.29 o
   3   1   1      888.14      994.35     23.50 o
   8   1   1     1672.23     1668.48     57.47 o
  10   1   1      757.30      795.61     37.54 o
  11   1   1       94.75      102.55     18.19 o
  12   1   1      118.42      119.26     26.98 o
  13   1   1      145.60      127.72     37.48 o
 -14   2   1       13.81        7.96     36.24 o
 -13   2   1       15.53       22.27     23.06 o
 -11   2   1       76.08       89.08     17.21 o
 -10   2   1      235.77      255.20     20.56 o
  -8   2   1      236.36      252.69     17.99 o
  -6   2   1        7.07        4.23      5.08 o
  -5   2   1     1261.54     1530.04     53.96 o
  -1   2   1    15077.85    15701.83    313.45 o
   0   2   1    42861.49    43839.05    938.54 o
   3   2   1     1486.66     1619.04     38.92 o
   4   2   1      538.39      598.45     21.77 o
   5   2   1      132.20      166.95     11.79 o
   6   2   1      363.53      384.99     18.82 o
   7   2   1      111.88      122.61     13.97 o
   9   2   1      160.29      164.17     19.24 o
  11   2   1        2.17       -2.35     16.50 o
  12   2   1       23.37       34.51     21.00 o
  13   2   1        3.76        6.96     19.79 o
 -13   3   1        1.96        0.82     20.44 o
 -12   3   1       39.80       48.87     21.84 o
  -6   3   1      163.51      154.65     14.45 o
  -5   3   1       27.66       54.55      7.14 o
  -2   3   1     3132.22     3056.69     70.94 o
  -1   3   1      206.69      252.79      7.18 o
   0   3   1     1826.67     1921.97     40.06 o
   1   3   1     1724.53     1859.30     44.33 o
   2   3   1      365.21      354.35     10.79 o
   7   3   1        5.10        3.21      8.50 o
  10   3   1        0.10        8.41     17.02 o
  11   3   1       50.59       57.42     21.51 o
  12   3   1       46.40       67.10     23.04 o
  13   3   1       54.90       67.10     24.55 o
 -13   4   1       95.86      102.28     28.79 o
 -12   4   1        1.08       -8.27     17.13 o
 -11   4   1        0.55       -9.84     16.62 o
 -10   4   1      137.48      132.78     23.53 o
  -9   4   1      245.50      262.47     28.19 o
  -5   4   1      386.85      415.79     18.81 o
  -3   4   1     2129.82     2079.63     44.82 o
  -1   4   1     2840.02     2932.12     71.60 o
   0   4   1      658.22      726.63     23.12 o
   2   4   1       98.90       95.74     10.95 o
   3   4   1     1353.76     1308.92     32.90 o
   5   4   1      187.54      179.85     17.73 o
   8   4   1        0.07        5.31     14.03 o
   9   4   1        3.02        9.97     15.51 o
  12   4   1       12.85       24.26     21.31 o
 -12   5   1        1.87        3.92     19.60 o
 -11   5   1       56.33       54.26     20.81 o
  -9   5   1      114.69      116.33     21.57 o
  -8   5   1       54.73       66.00     17.51 o
  -7   5   1        9.29       10.16     18.99 o
  -5   5   1      460.63      491.56     21.87 o
  -3   5   1      223.13      221.17      9.93 o
  -2   5   1       52.06       51.45      5.32 o
  -1   5   1       20.86       27.07      5.12 o
   0   5   1      101.69       79.23      6.91 o
   1   5   1     1205.97     1188.76     34.19 o
   3   5   1       86.09       98.91      8.49 o
   6   5   1      150.01      122.70     17.17 o
   8   5   1       84.49      104.82     27.57 o
   9   5   1      128.55      103.17     21.19 o
  10   5   1       28.37       22.95     17.96 o
  11   5   1       41.28       44.07     21.93 o
  12   5   1       66.60       72.60     25.66 o
 -11   6   1       38.36       36.10     21.11 o
 -10   6   1       30.75       27.50     14.11 o
  -9   6   1        4.16       -1.02     11.09 o
  -7   6   1       60.62       60.33     12.13 o
  -6   6   1       20.47       22.72      9.54 o
  -5   6   1     1021.82     1003.26     37.99 o
  -3   6   1      518.76      510.84     18.80 o
  -2   6   1      398.94      384.27     14.60 o
  -1   6   1        0.33       -2.62      6.18 o
   0   6   1      239.17      235.93     12.54 o
   1   6   1      527.26      526.18     22.05 o
   2   6   1      395.85      352.50     14.43 o
   3   6   1      214.29      197.00     12.76 o
   4   6   1       43.25       43.06      8.27 o
   5   6   1      148.93      130.84     13.70 o
   6   6   1      129.46      124.38     14.65 o
   7   6   1       65.83       65.95     13.06 o
   8   6   1        5.57       10.66     20.64 o
  10   6   1        1.22        2.83     17.02 o
  11   6   1       80.62       91.26     25.25 o
 -10   7   1       47.47       37.84     20.87 o
  -9   7   1       49.12       54.08     15.14 o
  -8   7   1        8.37        9.17     11.02 o
  -7   7   1       47.46       53.77     12.40 o
  -6   7   1        4.95        6.66      9.70 o
  -5   7   1       14.14        8.87      9.00 o
  -4   7   1       53.88       52.39     10.01 o
  -3   7   1       20.48       17.95      8.40 o
  -2   7   1        3.07        3.31      6.00 o
  -1   7   1      111.69      110.11     12.16 o
   0   7   1      133.63      144.34     13.70 o
   1   7   1      218.14      233.11     23.66 o
   2   7   1        2.57        1.45      6.25 o
   3   7   1       33.93       38.67      9.12 o
   5   7   1       71.27       66.91     11.71 o
   6   7   1        4.10        2.06      9.74 o
   7   7   1       13.54       17.87     11.31 o
   8   7   1       41.51       48.21     13.93 o
   9   7   1        0.02        9.89     13.01 o
  10   7   1        4.35      -17.17     17.17 o
  -9   8   1        0.71        5.31     25.58 o
  -8   8   1       45.69       34.73     27.41 o
  -7   8   1      141.53      197.20     24.32 o
  -5   8   1       27.32       38.89     13.90 o
  -2   8   1       11.88       15.91      9.33 o
  -1   8   1       24.22       30.83      9.68 o
   0   8   1        9.18        2.08     12.57 o
   2   8   1        4.55        2.01      9.37 o
   4   8   1       58.68       62.91     15.38 o
   5   8   1       85.88      106.33     17.93 o
   7   8   1       52.16       56.15     17.25 o
   8   8   1       20.44       12.13     24.76 o
  -7   9   1        0.55       -4.90     21.74 o
  -6   9   1        2.70       -9.01     19.63 o
  -5   9   1       18.18       27.73     20.68 o
  -4   9   1        8.10        4.86     13.28 o
  -3   9   1       55.98       61.44     18.90 o
  -2   9   1      124.41      140.57     16.57 o
  -1   9   1       78.05       92.68     20.05 o
   0   9   1        1.75       -5.52     15.21 o
   1   9   1        1.36       -0.11     10.46 o
   2   9   1        4.78       -6.55     11.45 o
   3   9   1        4.93        6.41     21.42 o
   4   9   1       29.74       25.34     14.85 o
   5   9   1       53.64       61.05     17.73 o
   6   9   1       19.92       18.40     22.15 o
  -4  10   1        0.27        0.32     17.34 o
  -3  10   1       33.35       47.18     18.62 o
  -2  10   1        0.01        9.45     17.40 o
  -1  10   1       12.96        3.44     17.60 o
   0  10   1        0.57        0.96     17.07 o
   1  10   1       34.42       35.51     26.31 o
   2  10   1       23.22       27.64     14.96 o
   3  10   1        0.39       -6.47     13.46 o
 -14   0   2       88.70      116.28     47.54 o
 -13   0   2      108.28      104.32     26.14 o
 -12   0   2       51.53       42.78     19.66 o
 -11   0   2      551.67      582.07     44.72 o
 -10   0   2     1285.08     1240.94     68.38 o
  -9   0   2     4597.00     4491.89    187.44 o
  -8   0   2     1297.20     1222.46     62.52 o
  -6   0   2      100.26      103.20     13.53 o
  -5   0   2     9202.64     9885.75    379.54 o
  -2   0   2     7139.38     7669.75    237.55 o
  -1   0   2     2210.87     1999.56    109.64 o
   3   0   2     1324.01     1371.12     41.14 o
   4   0   2     1653.59     1786.14     60.79 o
   7   0   2     1437.90     1498.09     68.14 o
  10   0   2      207.68      191.48     27.36 o
  11   0   2      284.66      313.13     46.26 o
 -14   1   2       90.14      101.01     27.33 o
 -13   1   2       24.93       30.57     17.47 o
 -12   1   2       43.16       44.23     13.99 o
 -11   1   2       34.60       35.03     12.72 o
 -10   1   2       88.36       99.91     15.05 o
  -9   1   2       11.70        3.74      9.54 o
  -8   1   2      945.22      905.39     33.40 o
  -7   1   2        0.26        0.00     15.28 o
  -4   1   2      708.55      770.63     21.10 o
  -2   1   2      868.66      827.31     17.10 o
   0   1   2     1690.46     1617.55     45.26 o
   2   1   2     4106.77     4550.28    114.29 o
   6   1   2      391.37      403.35     20.18 o
   9   1   2       68.36       71.68     14.94 o
  10   1   2       56.85       70.62     15.88 o
  11   1   2       50.62       56.67     16.61 o
  12   1   2        4.31        7.12     16.35 o
  13   1   2       12.40       40.36     29.29 o
 -14   2   2       14.18       29.64     23.17 o
 -13   2   2       38.26       47.76     23.05 o
 -11   2   2       24.48       28.23     12.62 o
 -10   2   2      291.91      297.41     21.84 o
  -8   2   2      163.22      151.89     21.37 o
  -6   2   2      155.46      148.33     10.51 o
  -5   2   2        0.12       -6.84      8.35 o
  -4   2   2      153.54      176.78      8.29 o
  -2   2   2    11536.16    11559.77    249.08 o
  -1   2   2     1505.76     1623.70     29.93 o
   0   2   2     6659.17     6831.97    147.12 o
   2   2   2      849.36      869.44     26.80 o
   3   2   2      170.72      171.28      9.64 o
   4   2   2      320.29      287.22     13.71 o
   8   2   2      181.94      200.44     19.57 o
  10   2   2      238.93      256.51     24.86 o
  11   2   2      181.26      191.40     28.81 o
  12   2   2        1.59        1.37     17.38 o
  13   2   2       10.60       15.88     26.95 o
 -14   3   2      120.36      126.87     30.11 o
 -13   3   2      102.64       95.44     26.86 o
 -11   3   2       62.32       45.01     19.64 o
 -10   3   2       15.49       21.00     16.13 o
  -5   3   2      399.54      454.65     26.14 o
  -4   3   2     1011.00     1190.26     90.38 o
  -2   3   2     1689.95     1764.74     40.21 o
  -1   3   2     3475.85     3503.39     78.49 o
   0   3   2    13870.42    14805.72    349.16 o
   1   3   2     1346.83     1519.10     36.66 o
   4   3   2      520.76      563.03     20.04 o
   7   3   2       22.30       17.51      9.39 o
   9   3   2       36.16       28.98     16.17 o
  11   3   2       62.65       64.82     20.78 o
  12   3   2        5.32        6.48     18.68 o
  13   3   2        0.46       -3.57     20.03 o
 -13   4   2       67.47       78.76     26.90 o
 -12   4   2       75.74       82.27     24.69 o
  -7   4   2        6.34        8.21      7.26 o
  -2   4   2      136.24      132.39      6.19 o
   0   4   2     8037.14     8504.20    171.03 o
   4   4   2       40.14       39.10      7.05 o
   5   4   2      322.71      323.73     16.34 o
   9   4   2       48.02       59.62     17.66 o
  11   4   2        1.42        2.23     16.38 o
  12   4   2       44.37       50.99     24.16 o
 -12   5   2        3.98        2.20     18.34 o
 -11   5   2      103.23      100.00     23.67 o
 -10   5   2        0.22       -0.57     15.69 o
  -9   5   2       99.63      102.45     20.50 o
  -7   5   2       71.15       68.60     11.28 o
  -5   5   2     1350.44      398.70     35.23 o
  -4   5   2      486.15      471.08     14.57 o
  -3   5   2      493.80      488.23     15.31 o
  -2   5   2      324.91      309.35     11.61 o
  -1   5   2      317.68      274.78     12.15 o
   0   5   2       84.67       80.00      5.79 o
   3   5   2      226.28      190.93     17.12 o
   5   5   2      338.10      280.90     19.29 o
   8   5   2        9.57       17.15     15.23 o
   9   5   2        1.60       21.64     23.84 o
  10   5   2        1.86       -0.31     15.85 o
  11   5   2       34.36       51.66     22.21 o
  12   5   2       98.51       99.27     27.04 o
 -12   6   2       17.49       21.30     22.13 o
 -11   6   2        0.72        2.99     18.48 o
 -10   6   2      104.46       89.92     16.47 o
  -9   6   2       98.45       86.73     15.07 o
  -8   6   2       20.78       25.86     10.90 o
  -7   6   2        2.19        1.62      9.13 o
  -5   6   2       29.47       25.99      9.06 o
  -4   6   2        9.26       15.45      6.33 o
  -3   6   2      483.62      474.06     18.01 o
  -2   6   2       78.40       75.96      7.02 o
  -1   6   2       51.81       54.73     16.75 o
   0   6   2        3.89       -0.63      4.63 o
   2   6   2       13.43       14.14      5.45 o
   3   6   2       48.53       46.00      7.73 o
   4   6   2      129.65      160.73     12.97 o
   5   6   2      134.74      130.15     16.73 o
   6   6   2       71.44       82.14     13.22 o
   7   6   2       11.26        2.27     10.79 o
   8   6   2       40.26       61.31     14.62 o
   9   6   2       31.08       44.18     14.89 o
  10   6   2        8.46       19.38     18.22 o
  11   6   2       16.42       34.16     22.18 o
 -10   7   2        3.96      -10.75     17.21 o
  -9   7   2       53.21       42.28     18.12 o
  -8   7   2       89.49       84.34     14.52 o
  -7   7   2      133.13      151.31     16.09 o
  -5   7   2      115.40      114.35     13.19 o
  -3   7   2       77.64       86.44      9.32 o
  -2   7   2       25.43       25.87      6.98 o
   0   7   2       19.86       38.23     13.02 o
   3   7   2      119.82      127.01     13.06 o
   4   7   2       38.04       43.19     10.40 o
   5   7   2      246.13      215.53     21.88 o
   6   7   2       37.39       46.45     12.04 o
   7   7   2       29.75       35.98     16.90 o
   8   7   2        5.60       -1.76     12.10 o
   9   7   2      253.90      275.83     25.87 o
  10   7   2      115.23      133.64     21.10 o
  -9   8   2       28.36       46.13     27.91 o
  -8   8   2        1.67        2.38     22.10 o
  -7   8   2       28.97       42.19     24.94 o
  -6   8   2       16.53       14.70     13.35 o
  -5   8   2       30.19       21.51     12.51 o
  -3   8   2       47.29       44.01     10.98 o
  -2   8   2       49.43       49.09     10.36 o
   0   8   2       28.87       31.02     10.70 o
   1   8   2        7.41        4.48      9.42 o
   2   8   2       45.53       36.61     13.20 o
   3   8   2        9.86        6.01     12.17 o
   4   8   2        4.01        1.96     11.78 o
   5   8   2       85.60       94.02     17.97 o
   6   8   2       10.82       20.16     14.90 o
   7   8   2        1.49       -5.46     14.25 o
   8   8   2      144.57      162.06     24.86 o
  -7   9   2       10.78       19.63     23.29 o
  -6   9   2        1.52       -0.09     18.58 o
  -5   9   2       53.93       63.70     21.74 o
  -4   9   2        0.00        0.80     12.12 o
  -3   9   2      144.23      156.72     17.12 o
  -2   9   2       37.22       37.80     11.15 o
  -1   9   2       73.18      103.80     20.89 o
   0   9   2        0.24        3.21     14.62 o
   1   9   2      142.65      154.16     17.65 o
   2   9   2        0.01        0.18     12.88 o
   3   9   2       62.56       71.17     16.65 o
   4   9   2       41.05       32.42     16.15 o
   5   9   2       66.89       75.36     18.90 o
   6   9   2        0.20        6.16     15.77 o
  -4  10   2        8.01       16.47     17.53 o
  -3  10   2        8.21        3.25     14.09 o
  -2  10   2       46.51       55.74     31.30 o
  -1  10   2        0.40       -6.20     16.48 o
   0  10   2       80.63      108.77     22.73 o
   1  10   2       23.96       27.73     26.04 o
   2  10   2       18.26       30.45     15.81 o
   3  10   2        0.05       -0.55     14.70 o
 -14   1   3       82.44      106.44     23.55 o
 -13   1   3        4.52       -1.83     14.51 o
 -12   1   3       31.37       35.67     13.06 o
  -9   1   3       51.17       42.06     10.87 o
  -6   1   3     1403.64     1756.31     54.82 o
  -4   1   3     3741.58     3791.17     85.98 o
  -3   1   3       57.75       68.15      4.45 o
  -2   1   3     6774.38     6714.40    134.32 o
  -1   1   3    19489.52    19752.94    405.23 o
   0   1   3      269.89      267.74      8.81 o
   2   1   3     4036.78     3955.65    101.82 o
   6   1   3      208.07      235.40     17.82 o
   8   1   3      127.19      142.13     17.48 o
   9   1   3      509.40      528.97     35.36 o
  10   1   3        4.05       19.22     28.74 o
  11   1   3        0.06        1.22     13.54 o
  12   1   3       70.16       85.02     31.48 o
  13   1   3       91.96      100.85     34.69 o
 -14   2   3        0.65       -1.00     19.37 o
 -13   2   3        0.45       -7.41     17.46 o
 -12   2   3        0.88       -1.26     14.18 o
 -11   2   3       25.03       27.21     12.25 o
  -7   2   3      297.87      343.48     18.66 o
  -5   2   3     9728.68    11112.42    267.86 o
  -4   2   3      254.53      253.37      9.83 o
  -3   2   3      667.62      709.79     18.44 o
   0   2   3     1406.13     1486.44     31.19 o
   1   2   3     1469.08     1715.89     39.19 o
   2   2   3       37.64       48.99      5.10 o
   4   2   3      644.93      761.38     29.69 o
   5   2   3       55.40       63.22      8.07 o
   7   2   3       22.61       31.16     22.28 o
   8   2   3      174.65      205.77     20.69 o
  10   2   3       72.45       73.20     20.10 o
  11   2   3       10.88       -1.11     16.42 o
  12   2   3       63.12       73.72     31.57 o
  13   2   3        0.26        3.02     24.98 o
 -14   3   3       68.13      117.31     29.08 o
 -13   3   3        4.67       16.85     19.86 o
 -12   3   3      109.67       82.14     23.29 o
 -11   3   3      112.01      121.29     23.44 o
  -8   3   3       55.55       73.30     11.10 o
  -6   3   3      141.82      161.10     10.74 o
  -3   3   3      414.84      442.16     13.89 o
  -2   3   3     3474.78     3403.47     77.83 o
  -1   3   3     1704.63     1656.89     49.02 o
   0   3   3     9556.58     9921.91    234.29 o
   4   3   3      423.45      492.87     19.48 o
   5   3   3      170.98      172.76     12.29 o
   7   3   3      121.41      119.43     18.46 o
  11   3   3      115.41      150.73     27.19 o
  12   3   3        7.39       12.35     19.19 o
  13   3   3       65.00       76.01     36.61 o
 -13   4   3      113.38      129.14     29.00 o
 -12   4   3       22.31       35.92     31.53 o
 -11   4   3       26.85       34.12     18.79 o
 -10   4   3      160.48      132.96     23.18 o
  -6   4   3       68.74       79.05      8.86 o
  -3   4   3      937.61      969.39     26.55 o
   0   4   3     1951.33     1926.16     48.55 o
   3   4   3      569.44      516.20     17.03 o
   6   4   3       18.79        7.32      7.04 o
   9   4   3       73.98       78.81     20.65 o
  10   4   3      132.34      124.57     25.25 o
  11   4   3        1.12       11.17     18.67 o
  12   4   3      226.59      264.49     36.81 o
 -13   5   3        9.69        3.99     21.40 o
 -12   5   3        9.87       12.07     20.04 o
 -11   5   3       62.96       65.36     21.94 o
 -10   5   3      129.55       96.12     21.92 o
  -9   5   3      126.39      110.92     20.85 o
  -8   5   3       71.78       57.31     16.24 o
  -7   5   3       36.33       33.90      9.82 o
  -4   5   3     1917.50     1905.67     45.72 o
  -3   5   3      150.07      145.87      7.50 o
  -2   5   3        8.23       17.85     14.09 o
  -1   5   3     1445.39     1415.41     38.95 o
   0   5   3      610.76      614.94     18.32 o
   3   5   3      973.34      926.30     31.22 o
   4   5   3      163.18      151.41     11.99 o
   5   5   3       56.80       58.87     10.90 o
   7   5   3        4.14       10.64     14.23 o
   9   5   3      215.03      207.56     27.99 o
  10   5   3        9.96        5.55     16.54 o
  11   5   3        5.84        6.44     19.28 o
 -12   6   3       17.15        7.73     19.20 o
 -11   6   3       30.67       35.23     20.46 o
 -10   6   3       85.50       77.34     15.17 o
  -9   6   3      162.46      176.86     18.25 o
  -8   6   3        1.62       -3.64      9.22 o
  -7   6   3       10.65       11.87      9.04 o
  -3   6   3     2234.73     2103.50     60.67 o
  -1   6   3      705.26      713.15     22.80 o
   0   6   3      148.68      153.61     13.23 o
   1   6   3      277.62      276.51     11.86 o
   2   6   3      749.26      712.64     25.13 o
   3   6   3      175.89      183.04     12.62 o
   4   6   3      431.90      427.41     20.10 o
   5   6   3      206.86      213.36     18.31 o
   6   6   3       32.03       41.40     11.36 o
   9   6   3        1.34        1.25     15.82 o
  10   6   3       32.07       35.83     28.74 o
  11   6   3       11.55       33.17     21.94 o
 -11   7   3        3.42        7.87     20.12 o
 -10   7   3       22.47       25.66     19.31 o
  -9   7   3       35.05       37.71     18.08 o
  -8   7   3       43.76       37.84     11.99 o
  -7   7   3       21.77       24.22     11.06 o
  -6   7   3        6.37        6.43      8.97 o
  -5   7   3       90.22       89.47     12.12 o
  -4   7   3        0.10       -4.99      6.68 o
  -3   7   3        3.26        1.65      6.13 o
  -2   7   3        0.03        4.94      6.87 o
   0   7   3        7.57        9.32     11.20 o
   1   7   3        0.08        3.77      8.09 o
   2   7   3       16.64        9.91      7.32 o
   3   7   3      252.84      231.35     22.11 o
   4   7   3      217.58      224.89     17.85 o
   5   7   3       23.53       34.66     10.93 o
   6   7   3        9.64       14.58     10.61 o
   7   7   3        0.61       -8.57     10.71 o
   8   7   3        0.23        2.52     12.53 o
   9   7   3        0.98        3.96     14.27 o
  -9   8   3        0.25        6.68     24.34 o
  -8   8   3       77.39       83.01     27.68 o
  -6   8   3        3.26      -10.83     10.83 o
  -3   8   3      135.37      137.53     14.80 o
  -2   8   3       74.81       72.46     16.87 o
   0   8   3      234.21      253.56     19.89 o
   3   8   3      361.58      374.84     29.39 o
   4   8   3        1.19        3.81     12.48 o
   6   8   3      124.08      163.49     22.57 o
   7   8   3       31.84       24.01     16.44 o
   8   8   3       15.61       30.68     18.64 o
  -7   9   3       38.03       41.96     25.44 o
  -6   9   3       25.36       30.52     21.00 o
  -5   9   3       49.86       68.55     21.28 o
  -4   9   3       38.36       35.74     17.53 o
  -3   9   3       24.22       25.37     10.89 o
  -2   9   3       93.65      108.09     21.69 o
  -1   9   3        0.52       -0.19     15.17 o
   0   9   3       84.84       88.64     25.63 o
   1   9   3       12.41       15.42     13.71 o
   2   9   3        0.04       -0.46     13.03 o
   3   9   3       23.83       31.59     19.10 o
   4   9   3       17.17       15.41     15.07 o
   5   9   3       43.11       51.68     17.78 o
   6   9   3       16.19       11.29     16.68 o
  -4  10   3        0.09       -8.01     14.83 o
  -3  10   3       41.37       35.14     30.80 o
  -2  10   3       30.48       37.93     29.79 o
  -1  10   3        1.41       -7.12     16.61 o
   0  10   3        0.15      -22.28     22.47 o
   1  10   3       79.16      104.56     31.03 o
   2  10   3       15.80       13.13     15.15 o
   3  10   3       68.90       82.79     19.62 o
 -13   0   4      224.84      225.56     32.28 o
 -12   0   4       15.63       29.56     16.69 o
 -10   0   4      130.62      123.95     20.87 o
  -4   0   4     1656.52     1621.29     55.17 o
   0   0   4     2336.80     2493.91     96.70 o
   2   0   4    13692.72    14324.97    440.70 o
  10   0   4      138.85      126.11     29.74 o
  11   0   4       11.50        7.05     21.14 o
  12   0   4      129.07      117.74     33.86 o
 -14   1   4       36.67       49.80     19.97 o
 -13   1   4       50.12       63.43     15.49 o
 -12   1   4      143.27      145.47     17.60 o
 -11   1   4       34.65       34.25     12.28 o
 -10   1   4      303.12      265.36     20.79 o
  -8   1   4     1549.29     1456.75     50.06 o
  -7   1   4        0.28       -1.67      5.85 o
  -4   1   4      211.81      221.59     10.00 o
   0   1   4     1412.30     1610.46     63.32 o
   7   1   4       50.31       58.52     12.32 o
   8   1   4      318.55      344.52     26.17 o
   9   1   4      593.42      620.85     36.70 o
  10   1   4       25.36       23.15     14.50 o
  11   1   4        0.48       -4.30     19.68 o
  12   1   4       27.86       21.60     27.41 o
 -14   2   4        0.49       -7.29     18.29 o
 -13   2   4       77.45       73.71     19.56 o
 -11   2   4       12.88        9.04     13.46 o
 -10   2   4       25.27       24.20     10.44 o
  -9   2   4        8.90        6.05      8.73 o
  -8   2   4       34.15       29.11      8.93 o
  -7   2   4      510.16      564.87     25.50 o
  -5   2   4       67.32       47.56      5.88 o
  -4   2   4      273.38      296.50     10.41 o
  -2   2   4     2536.89     2536.78     57.40 o
   0   2   4     3394.78     3483.44     76.54 o
   1   2   4     2960.85     2978.70    124.49 o
   3   2   4      231.56      239.92     11.47 o
   4   2   4       95.58       63.34      6.97 o
   6   2   4        6.05        3.23      7.05 o
   8   2   4        4.62      -12.77     22.88 o
  12   2   4       43.51       37.84     28.55 o
  13   2   4       28.64       54.45     31.67 o
 -14   3   4        3.69       24.26     25.79 o
 -13   3   4       42.10       27.88     20.30 o
 -12   3   4       75.83       42.26     21.25 o
 -10   3   4      415.26      432.49     25.57 o
  -9   3   4     1230.64     1118.30     40.68 o
  -6   3   4      166.53      183.80     13.17 o
  -4   3   4       93.54       81.80      5.66 o
  -1   3   4     1116.05     1322.85     40.56 o
   0   3   4      716.56      654.28     24.80 o
   2   3   4      353.54      411.04     13.49 o
   6   3   4      759.40      769.47     30.00 o
   7   3   4      557.59      532.85     29.95 o
   8   3   4       23.73       30.02     15.85 o
  10   3   4        5.46        4.52     17.53 o
  11   3   4       66.36       95.26     25.27 o
 -13   4   4       34.72       44.71     22.62 o
 -12   4   4        4.03        1.58     17.33 o
 -10   4   4      206.24      189.86     25.72 o
  -9   4   4       89.26       65.33     17.29 o
  -5   4   4     1349.94     1381.14     35.08 o
  -4   4   4     1635.29     1647.03     39.50 o
   0   4   4        8.27       -0.55      3.81 o
   2   4   4     1695.19     1701.85     49.83 o
   3   4   4      168.64      143.57      8.15 o
   5   4   4       52.73       60.61      8.35 o
   6   4   4      173.40      165.51     16.55 o
   9   4   4      365.99      419.54     39.18 o
  10   4   4       67.77       65.55     22.07 o
  11   4   4       31.74       22.32     20.64 o
  12   4   4       15.06        9.15     29.47 o
 -13   5   4       57.55       65.56     25.13 o
 -12   5   4        0.65        1.80     18.55 o
 -11   5   4        8.34       15.40     17.99 o
 -10   5   4       26.40       35.39     18.33 o
  -9   5   4       87.73       82.94     19.34 o
  -6   5   4      240.88      245.27     15.08 o
  -5   5   4      578.38      562.21     18.31 o
  -4   5   4       75.82       77.33      6.84 o
   0   5   4      281.65      277.89     12.77 o
   3   5   4       10.82       10.02      6.02 o
   5   5   4      134.33      140.90     14.65 o
   6   5   4      279.02      295.27     28.76 o
   8   5   4      236.81      250.90     41.69 o
   9   5   4        2.67        5.22     16.44 o
  10   5   4       39.65       48.72     19.56 o
  11   5   4       11.60        2.84     27.50 o
 -12   6   4        6.47       12.00     20.71 o
 -11   6   4        1.53       14.88     17.90 o
 -10   6   4       28.12       27.59     18.72 o
  -9   6   4       11.40       10.95     10.75 o
  -8   6   4        6.22       -0.95      9.11 o
  -7   6   4        7.39       17.78      9.31 o
  -6   6   4       26.84       29.82      9.47 o
  -5   6   4       32.33       43.60      8.58 o
  -4   6   4       51.76       49.42      7.26 o
   0   6   4      169.11      177.97     14.69 o
   1   6   4      126.76      127.21      8.93 o
   3   6   4      100.09       97.29      9.58 o
   4   6   4      280.42      261.96     19.08 o
   5   6   4      225.40      201.11     18.01 o
   6   6   4       20.08        6.45     10.26 o
   7   6   4        0.12        9.99     11.32 o
   8   6   4       29.50       36.19     14.89 o
   9   6   4        0.83        1.73     16.07 o
  10   6   4        2.14        3.31     20.91 o
 -11   7   4      100.64      129.33     26.59 o
 -10   7   4        5.92        5.63     16.64 o
  -9   7   4       42.22       63.95     18.94 o
  -8   7   4        9.03        9.29     14.38 o
  -6   7   4       39.41       40.26     10.74 o
  -5   7   4      302.60      317.48     18.27 o
  -4   7   4      329.08      343.73     17.90 o
  -3   7   4       60.56       52.73      9.41 o
  -2   7   4        3.62        3.19      6.53 o
   0   7   4      180.55      213.64     17.46 o
   1   7   4       86.19       72.87     13.52 o
   2   7   4       67.85       75.86     10.29 o
   3   7   4       38.30       48.10     14.08 o
   5   7   4      115.00      128.12     14.89 o
   6   7   4       33.03       30.86     11.61 o
   7   7   4       73.58       78.92     15.35 o
   8   7   4      164.37      139.59     19.85 o
   9   7   4        0.14       -8.01     17.89 o
  -9   8   4        4.97        5.63     25.03 o
  -8   8   4        0.21       -2.88     21.51 o
  -7   8   4       75.07       89.87     26.17 o
  -6   8   4       19.91       18.35     18.26 o
  -5   8   4        0.23        6.27     10.63 o
  -4   8   4       16.79       18.23      9.69 o
  -3   8   4       12.50       15.60      9.03 o
  -2   8   4       24.44       18.33      8.31 o
  -1   8   4       83.22       79.55     16.98 o
   0   8   4        4.65       10.52      9.75 o
   1   8   4        0.01       -3.63     11.58 o
   2   8   4       94.20       86.42     16.74 o
   3   8   4       56.39       55.46     15.53 o
   4   8   4        8.71       -0.94     12.67 o
   5   8   4        0.89        8.56     14.05 o
   6   8   4        3.05        8.56     15.34 o
   7   8   4       48.30       52.50     18.27 o
   8   8   4        5.74       13.67     18.50 o
  -7   9   4       17.12       39.72     24.16 o
  -6   9   4       14.62       19.68     18.81 o
  -5   9   4      124.54      132.20     24.16 o
  -4   9   4       69.02       75.86     16.33 o
  -3   9   4      212.47      238.50     49.47 o
  -2   9   4       32.88       38.28     17.69 o
  -1   9   4      155.33      164.98     23.86 o
   0   9   4       14.74       13.50     22.19 o
   1   9   4       31.90       30.05     14.99 o
   2   9   4        8.33        6.23     13.69 o
   3   9   4       88.94       89.52     18.94 o
   4   9   4       58.11       62.72     18.51 o
   5   9   4        8.32       11.17     15.79 o
   6   9   4       13.42       10.24     16.90 o
  -4  10   4       18.86       16.47     14.83 o
  -3  10   4        0.73      -12.54     23.15 o
  -2  10   4      100.99      114.81     35.88 o
  -1  10   4       21.38        9.47     26.17 o
   0  10   4       51.96       63.83     29.79 o
   1  10   4        3.84        3.43     15.22 o
   2  10   4       66.67       73.59     18.93 o
 -15   1   5        0.05        1.52     17.73 o
 -14   1   5        3.98       -4.32     15.89 o
 -13   1   5        7.90       11.91     12.58 o
 -12   1   5       53.01       57.06     13.97 o
 -11   1   5      216.31      174.09     20.83 o
  -7   1   5       63.80       87.27     10.25 o
  -6   1   5        0.52        2.45      5.08 o
  -5   1   5       92.07       79.82      6.54 o
  -3   1   5      470.24      423.55     12.55 o
   0   1   5      360.33      366.59     14.43 o
   2   1   5     8504.46     9349.31    508.83 o
   7   1   5      151.64      131.09     20.10 o
   9   1   5       26.01       28.95     14.44 o
  10   1   5       16.09       33.56     16.08 o
  12   1   5        0.04       16.06     27.46 o
 -14   2   5       15.01       21.17     16.32 o
 -13   2   5        0.01       -3.31     14.57 o
 -12   2   5        9.94        9.09     11.20 o
 -11   2   5       12.81        3.82     10.36 o
 -10   2   5      103.38      103.31     14.13 o
  -9   2   5       23.72       18.98      9.19 o
  -8   2   5       42.23       48.21      9.54 o
  -5   2   5      564.45      586.08     19.61 o
  -3   2   5     2681.71     2730.80     60.89 o
   0   2   5      702.18      792.71     21.44 o
   1   2   5      576.94      614.36     22.08 o
   2   2   5        2.49        0.60      2.26 o
   3   2   5       14.69       11.42      4.34 o
   5   2   5      899.37      971.13     34.95 o
   6   2   5      118.49      100.99     12.73 o
   8   2   5       15.88       26.07     11.91 o
   9   2   5       10.50        6.53     11.45 o
  10   2   5       86.82       90.83     30.48 o
  11   2   5       19.93       17.07     25.63 o
  12   2   5       33.76       51.80     31.57 o
 -14   3   5       15.29       11.36     20.76 o
 -13   3   5       59.63       53.47     23.28 o
 -12   3   5      157.84      156.90     21.91 o
 -10   3   5      178.63      173.17     19.27 o
  -9   3   5        7.65        9.08      9.16 o
  -7   3   5       54.16       51.75      8.79 o
  -6   3   5      607.09      540.19     20.52 o
  -5   3   5       74.34       68.40      6.60 o
  -3   3   5      127.64      142.53      6.14 o
   0   3   5      102.57       84.32      6.77 o
   1   3   5      373.74      377.32     15.12 o
   2   3   5        7.26       11.02      3.51 o
   3   3   5       79.13       83.33     11.31 o
   4   3   5      157.89      185.78     11.46 o
   5   3   5      185.64      166.10     15.03 o
   6   3   5      221.72      223.69     16.02 o
   9   3   5       37.92       45.25     19.34 o
  11   3   5        6.96       22.97     24.48 o
  12   3   5       39.17       65.57     34.64 o
 -14   4   5       14.96        4.58     33.27 o
 -13   4   5       44.07       43.05     23.01 o
 -12   4   5       35.98       18.20     19.22 o
 -11   4   5       58.36       71.27     20.40 o
  -5   4   5     1259.94     1248.85     31.74 o
   0   4   5        0.09       -4.36      4.36 o
   1   4   5      122.96      117.09      7.54 o
   3   4   5      404.88      436.52     15.96 o
   4   4   5       67.41       68.89     10.27 o
   7   4   5       75.58       80.12     17.88 o
   8   4   5      130.20      114.60     21.29 o
   9   4   5       47.14       57.10     20.13 o
  10   4   5       40.60       39.74     19.73 o
  11   4   5       22.50       56.51     31.80 o
  12   4   5       18.03        9.52     30.75 o
 -13   5   5       30.12       47.09     24.21 o
 -12   5   5        0.07        2.61     18.73 o
 -11   5   5       10.64       16.87     17.99 o
 -10   5   5      179.11      158.18     24.29 o
  -9   5   5        0.13        6.91     22.06 o
  -7   5   5      289.34      301.36     19.34 o
  -5   5   5       14.03        8.34      4.95 o
   0   5   5       78.57       63.21      6.74 o
   3   5   5       17.90       14.19      6.95 o
   4   5   5        9.03        4.84      7.09 o
   5   5   5        8.50       18.55     10.05 o
   6   5   5        0.35        0.20     12.03 o
   7   5   5       22.81       32.97     16.17 o
   8   5   5      194.39      186.69     26.34 o
  10   5   5       19.57       31.53     27.55 o
  11   5   5        1.01      -12.81     25.44 o
 -12   6   5       77.27       91.39     25.30 o
 -11   6   5        0.04        4.76     26.22 o
 -10   6   5       22.70       17.24     16.77 o
  -9   6   5       18.61       13.35     10.67 o
  -8   6   5       64.37       62.72     11.86 o
  -5   6   5      229.45      239.95     15.03 o
   0   6   5       97.24      125.50     12.67 o
   1   6   5      419.16      405.82     23.21 o
   2   6   5        1.37       -2.92      5.35 o
   4   6   5      106.70      122.14     13.56 o
   5   6   5        4.24        5.28      9.21 o
   6   6   5       83.82       83.78     14.42 o
   7   6   5      203.15      211.95     21.27 o
   8   6   5      234.79      235.51     23.54 o
   9   6   5        0.01        9.23     16.95 o
  10   6   5       67.67       79.35     35.46 o
 -11   7   5        8.72       -0.17     18.49 o
 -10   7   5       21.05       16.50     16.86 o
  -9   7   5       15.36        5.63     15.03 o
  -8   7   5       16.71       19.09     14.93 o
  -7   7   5        0.81        5.16      8.90 o
  -6   7   5      137.59      151.37     14.45 o
  -5   7   5      406.77      396.56     20.25 o
  -4   7   5        0.48       -1.44      6.75 o
  -3   7   5        3.95        4.61      6.92 o
  -2   7   5        6.91       16.25     11.77 o
  -1   7   5       60.54       70.56     11.26 o
   0   7   5       49.72       59.43     13.78 o
   1   7   5        8.38        5.49      6.28 o
   2   7   5      334.62      328.91     21.42 o
   3   7   5       17.99       13.76     12.41 o
   4   7   5       10.39       12.16     12.60 o
   5   7   5       40.45       49.33     22.79 o
   6   7   5        0.02       -3.95     13.73 o
   7   7   5        7.68       -3.14     15.32 o
   8   7   5        9.77        7.45     17.17 o
   9   7   5       12.26       14.52     19.11 o
  -9   8   5       13.04       16.20     25.53 o
  -8   8   5       88.82      108.73     29.47 o
  -7   8   5       87.52      117.56     19.09 o
  -6   8   5       16.61       23.91     12.79 o
  -5   8   5      338.00      383.63     30.44 o
  -4   8   5      175.67      183.09     22.70 o
  -2   8   5       12.40        8.20     13.37 o
   0   8   5      138.68      151.26     19.37 o
   1   8   5      127.69      121.49     18.51 o
   2   8   5       42.39       43.21     15.00 o
   3   8   5       15.91       20.10     14.09 o
   4   8   5       13.15        7.81     13.90 o
   5   8   5      137.28      186.95     23.78 o
   6   8   5       98.58      113.60     21.43 o
   7   8   5       26.41       41.90     18.58 o
  -7   9   5       52.64       79.71     25.40 o
  -6   9   5       17.42       41.64     20.45 o
  -5   9   5        1.99       19.95     16.11 o
  -4   9   5        1.47       -3.50     11.45 o
  -3   9   5       15.23       22.70     25.26 o
  -2   9   5       42.50       34.10     17.06 o
  -1   9   5       44.33       34.59     24.48 o
   0   9   5       58.48       63.99     17.42 o
   1   9   5       34.49       32.37     15.66 o
   2   9   5       10.52       12.73     14.52 o
   3   9   5        9.62       10.24     14.99 o
   4   9   5        4.02       -3.79     14.93 o
   5   9   5        0.43        4.08     16.77 o
  -4  10   5        0.56       -1.70     10.76 o
  -3  10   5       17.40       15.05     28.69 o
  -2  10   5       13.82        6.82     26.45 o
  -1  10   5        0.18       -3.75     25.12 o
   0  10   5       10.58       22.51     27.27 o
   1  10   5       21.06       17.33     16.43 o
   2  10   5        2.05       -1.46     16.30 o
 -15   0   6        1.15        8.51     37.07 o
 -14   0   6      113.12      113.23     26.94 o
 -13   0   6        0.54       12.58     28.65 o
 -12   0   6      276.38      271.95     47.00 o
 -11   0   6      450.31      479.82     38.63 o
  -7   0   6     2209.98     1994.63     87.41 o
  -6   0   6     2506.34     2806.42    115.72 o
  -3   0   6     3235.72     3159.41     75.32 o
   0   0   6    19400.68    21537.39    814.65 o
   1   0   6     6574.56     6372.27    249.37 o
   6   0   6        0.74       -4.44     12.45 o
   7   0   6       56.26       64.93     19.95 o
  10   0   6       43.48       70.65     27.59 o
  11   0   6      104.21      150.00     36.70 o
 -15   1   6        1.12       10.47     18.10 o
 -14   1   6       63.17       53.78     19.37 o
 -13   1   6      120.93      128.93     17.53 o
 -12   1   6      220.92      224.67     20.30 o
 -11   1   6      262.27      249.12     20.43 o
  -8   1   6      175.85      178.97     14.44 o
  -6   1   6      530.18      550.11     22.01 o
  -5   1   6      301.43      277.21     13.31 o
   0   1   6     2349.95     2547.11     81.29 o
   5   1   6       14.65        4.62      7.00 o
   8   1   6      106.98      113.51     19.45 o
   9   1   6       40.13       62.89     17.71 o
  10   1   6      135.68      191.92     37.93 o
  12   1   6       72.48      117.60     38.85 o
 -14   2   6        4.15        8.95     16.27 o
 -13   2   6        2.08        5.13     15.03 o
 -12   2   6      109.40      101.54     15.80 o
  -9   2   6      189.01      187.88     15.80 o
  -7   2   6        1.46        2.97     14.73 o
  -6   2   6       57.73       34.89      6.80 o
  -5   2   6        0.30        3.92      5.03 o
  -4   2   6      157.13      155.18      8.35 o
   0   2   6     2760.43     2793.40     68.37 o
   1   2   6      727.90      661.62     21.16 o
   5   2   6      140.46      149.94     11.95 o
   8   2   6        2.03        6.18     12.80 o
   9   2   6       65.60       59.95     26.08 o
  10   2   6      217.33      204.87     39.26 o
  11   2   6       86.98      139.57     35.65 o
  12   2   6        3.64       -4.62     25.99 o
 -14   3   6       54.21       65.46     24.63 o
 -13   3   6        0.31        4.83     15.17 o
 -12   3   6       93.87       90.66     18.60 o
 -11   3   6        8.82       16.00     13.47 o
 -10   3   6      108.68       89.34     13.55 o
  -9   3   6       42.38       57.33     11.39 o
  -8   3   6        6.12       18.61      8.26 o
  -6   3   6       72.99       66.57      7.31 o
  -5   3   6     3800.00     3594.00     89.69 o
  -4   3   6     1711.38     1621.18     40.37 o
   0   3   6        0.09        2.31      2.91 o
   4   3   6      107.15      112.02      9.55 o
   5   3   6      794.60      848.08     31.35 o
   6   3   6      150.96      130.08     18.97 o
   8   3   6      232.39      239.90     28.20 o
   9   3   6       61.57       87.49     29.65 o
  10   3   6        2.72      -17.43     19.54 o
  11   3   6        3.92        9.52     25.76 o
  12   3   6      152.83      196.63     46.26 o
 -14   4   6       12.04       12.79     21.86 o
 -13   4   6        4.04        6.94     19.34 o
 -12   4   6      101.47      108.19     24.01 o
  -9   4   6      195.56      194.09     24.61 o
  -6   4   6      820.26      782.40     23.00 o
  -2   4   6     2687.37     2823.71     69.67 o
   0   4   6      138.89      143.82      9.09 o
   3   4   6      986.99      909.96     25.63 o
   4   4   6      219.99      209.29     15.69 o
   5   4   6      208.04      187.09     13.98 o
  10   4   6        0.61        1.69     22.51 o
  11   4   6        3.65       25.21     29.29 o
 -13   5   6       86.92       93.59     26.64 o
 -12   5   6       60.93       68.29     23.62 o
 -11   5   6       16.75       17.11     27.64 o
 -10   5   6       91.06       69.54     19.77 o
  -9   5   6      136.66      108.92     19.33 o
  -8   5   6       15.10       37.52     22.28 o
  -6   5   6      787.44      794.16     23.83 o
  -1   5   6      145.97      132.38     23.25 o
   0   5   6       11.78       11.02      5.57 o
   1   5   6      153.70      148.22     11.50 o
   2   5   6       13.74       18.18      6.77 o
   7   5   6        4.90        5.38     13.99 o
   8   5   6      212.19      223.69     28.21 o
   9   5   6        1.64        9.43     23.38 o
  10   5   6      111.20      139.02     36.15 o
  11   5   6       29.48       14.32     28.87 o
 -12   6   6        1.01       -3.27     19.17 o
 -11   6   6       35.48       44.56     20.53 o
 -10   6   6       79.58       88.85     20.74 o
  -9   6   6       75.83       86.18     19.74 o
  -8   6   6       14.88       18.54      9.54 o
  -6   6   6       44.12       67.22      9.81 o
  -5   6   6        0.78       -2.01     16.93 o
  -4   6   6       13.30       12.99      7.38 o
  -2   6   6       95.31       84.56     21.42 o
  -1   6   6      175.00      166.18     14.34 o
   0   6   6      127.83      140.94     16.63 o
   1   6   6      600.09      642.97     27.32 o
   2   6   6        0.73       -0.82      9.46 o
   4   6   6       47.15       54.27     11.14 o
   6   6   6       62.55       87.98     14.92 o
   7   6   6       51.70       56.77     14.58 o
   8   6   6       31.06       44.75     19.86 o
   9   6   6        0.73       -2.15     25.99 o
  10   6   6        0.00        3.62     28.87 o
 -11   7   6       47.74       47.14     21.84 o
 -10   7   6        1.85       10.52     17.05 o
  -9   7   6       39.34       51.15     17.97 o
  -6   7   6       67.68       70.94     10.61 o
  -1   7   6       56.91       54.74     10.65 o
   0   7   6       32.18       36.94     13.00 o
   1   7   6        3.79        6.18     15.88 o
   2   7   6      300.36      316.53     19.59 o
   3   7   6       19.79        3.76     11.30 o
   5   7   6      298.48      275.08     27.19 o
   6   7   6      259.24      263.69     29.03 o
   7   7   6        3.86       19.17     24.53 o
   8   7   6      166.15      197.94     28.97 o
   9   7   6       18.23        2.71     20.30 o
  -9   8   6       10.03        7.70     16.50 o
  -8   8   6        4.99       20.78     16.06 o
  -7   8   6       54.53       72.94     17.13 o
  -6   8   6        6.97        3.17     11.61 o
  -5   8   6       14.43       20.12     10.52 o
  -4   8   6        5.35        6.83     13.20 o
  -3   8   6      348.46      359.97     19.97 o
  -2   8   6       71.99       66.31     16.52 o
  -1   8   6       12.23       19.15     13.68 o
   0   8   6       15.92        3.85     11.96 o
   1   8   6        0.41        2.41     12.40 o
   2   8   6        0.13       -1.77     12.79 o
   3   8   6        0.03       -4.19     12.76 o
   4   8   6       24.29       14.92     15.14 o
   5   8   6        9.78       18.43     15.71 o
   6   8   6        3.13        0.21     15.67 o
   7   8   6      124.20      113.20     23.62 o
  -7   9   6      127.41      144.97     29.24 o
  -6   9   6       87.66      126.34     24.71 o
  -5   9   6       91.64      104.59     17.45 o
  -4   9   6       38.48       46.87     12.90 o
  -2   9   6       42.36       31.94     26.36 o
  -1   9   6       37.22       51.11     27.50 o
   0   9   6       25.48       29.40     15.94 o
   1   9   6        4.27        7.32     14.13 o
   2   9   6       37.35       61.30     17.86 o
   3   9   6        7.93       10.07     15.63 o
   4   9   6       25.10       22.70     17.87 o
   5   9   6        4.90       -4.32     16.47 o
  -4  10   6       12.08        9.06     28.69 o
  -3  10   6       14.16       16.89     29.61 o
  -2  10   6       36.22       17.62     28.42 o
  -1  10   6       44.30       17.89     27.27 o
   0  10   6       28.20       40.54     28.42 o
   1  10   6        6.62        1.68     16.16 o
   2  10   6       28.64       39.30     18.72 o
 -15   1   7        8.22       -3.45     17.61 o
 -14   1   7       20.76        5.34     16.96 o
 -13   1   7        1.66        6.85     11.54 o
 -12   1   7      118.41      125.74     16.09 o
 -11   1   7       71.77       81.36     13.95 o
  -7   1   7     1045.44     1172.41     39.88 o
  -6   1   7        0.08        6.73      5.17 o
  -3   1   7     1344.62     1242.94     28.68 o
  -2   1   7     2727.14     3165.88    139.04 o
   0   1   7     1073.99     1148.24     39.40 o
   1   1   7     1203.83     1291.12     75.87 o
   4   1   7      120.53      102.21     10.49 o
   6   1   7       10.45        6.01      9.88 o
   8   1   7       12.95       25.49     20.77 o
  11   1   7       15.33       23.80     27.73 o
 -15   2   7        3.27        8.90     18.24 o
 -14   2   7        0.08        1.24     16.43 o
 -13   2   7      105.71      108.70     20.99 o
 -12   2   7        2.12        0.84     11.70 o
 -11   2   7       60.18       44.95     12.02 o
 -10   2   7      420.06      381.95     24.30 o
  -8   2   7       84.75      104.37     11.59 o
  -7   2   7       64.10       64.12      8.77 o
  -4   2   7      715.59      697.73     20.79 o
   0   2   7      432.99      465.59     25.53 o
   1   2   7        8.96       13.72      4.26 o
   9   2   7       34.75       72.07     26.72 o
  11   2   7       91.31      109.69     36.10 o
  12   2   7       15.18       45.49     32.76 o
 -14   3   7        0.78       -6.11     19.47 o
 -13   3   7        0.13        6.88     15.29 o
 -12   3   7       37.41       39.46     15.48 o
 -11   3   7      216.44      194.20     22.14 o
 -10   3   7      318.44      278.26     46.54 o
  -9   3   7      299.25      290.05     19.12 o
  -8   3   7      343.67      357.55     19.32 o
  -7   3   7       99.42       94.63     10.10 o
  -6   3   7      659.01      626.25     20.74 o
  -5   3   7      140.05      117.84      8.29 o
  -4   3   7      434.72      394.70     12.05 o
  -3   3   7      384.57      371.38     11.73 o
  -1   3   7      490.78      500.63     18.08 o
   0   3   7     3689.15     3852.41    105.01 o
   1   3   7     2331.66     2292.75     57.54 o
   2   3   7      627.96      662.92     27.77 o
   7   3   7       24.94       21.46     21.32 o
   9   3   7       10.10       17.48     23.38 o
  10   3   7        4.59        6.82     23.29 o
  11   3   7      132.99      161.39     41.41 o
  12   3   7        0.03        5.58     28.55 o
 -14   4   7        6.43       15.38     21.55 o
 -13   4   7        0.89        7.74     18.98 o
 -12   4   7        1.47      -12.26     20.73 o
 -11   4   7        2.98       -5.75     14.61 o
  -9   4   7       71.24       79.57     14.65 o
  -8   4   7      130.70      125.56     12.54 o
  -7   4   7       31.17       30.63      7.16 o
  -3   4   7     1026.56     1066.99     35.17 o
   0   4   7      655.17      680.94     26.54 o
   4   4   7      894.85      376.69     33.63 o
   6   4   7      248.25      261.93     39.67 o
   7   4   7      163.51      186.52     34.14 o
  10   4   7       13.97        9.98     25.26 o
  11   4   7        0.82        9.47     29.33 o
 -13   5   7        0.94        1.34     20.18 o
 -12   5   7       82.47       79.54     23.86 o
 -11   5   7      165.15      156.03     25.27 o
 -10   5   7       27.36       22.34     15.66 o
  -9   5   7       63.44       62.39     11.76 o
  -8   5   7      136.54      125.10     19.33 o
  -7   5   7      287.08      285.76     18.10 o
  -6   5   7      151.35      150.87      9.69 o
  -3   5   7       99.96       93.26      7.89 o
   0   5   7       57.74       62.68      6.48 o
   1   5   7       35.64       51.57     17.25 o
   4   5   7       15.14       15.55      8.24 o
   7   5   7       10.47        9.61     21.42 o
   8   5   7       20.33       32.26     24.71 o
   9   5   7        2.79        2.10     24.53 o
  10   5   7       45.05       59.40     32.63 o
 -12   6   7       99.93      123.54     26.38 o
 -11   6   7        0.32       -6.77     16.08 o
 -10   6   7        3.22       -3.48     15.15 o
  -7   6   7       84.05       71.48     11.24 o
  -3   6   7      187.16      205.51     13.15 o
   0   6   7      252.59      281.34     48.78 o
   2   6   7        0.01        8.98      7.78 o
   3   6   7       39.94       35.05      9.15 o
   5   6   7       68.44       60.85     23.50 o
   6   6   7      235.04      240.54     27.56 o
   7   6   7       31.54       37.07     18.12 o
   8   6   7        0.77        3.68     17.11 o
   9   6   7        0.13       -7.55     24.07 o
 -11   7   7       36.77       52.28     22.34 o
 -10   7   7        4.56        5.15     16.70 o
  -9   7   7       61.68       70.61     19.04 o
  -8   7   7        8.07        8.29     13.85 o
  -7   7   7        6.42        8.81     12.57 o
  -6   7   7      120.08      140.51     15.82 o
  -4   7   7        6.27        9.24     10.87 o
  -3   7   7       22.98       27.18     11.98 o
  -2   7   7        0.77       -1.90     10.64 o
  -1   7   7       50.31       57.70     21.14 o
   0   7   7        1.67        0.95     11.07 o
   1   7   7        3.73       11.77      7.16 o
   2   7   7      164.53      162.09     14.98 o
   3   7   7        9.39        9.60     12.53 o
   4   7   7       28.87       28.56     14.29 o
   5   7   7       19.63       24.64     15.13 o
   6   7   7      131.34      137.45     22.58 o
   7   7   7       23.69       15.67     18.11 o
   8   7   7       16.88       19.36     19.22 o
 -10   8   7        8.27        2.18     18.02 o
  -9   8   7       59.82       58.78     19.87 o
  -7   8   7       93.47       91.18     18.15 o
  -6   8   7        9.77       10.63     10.54 o
  -5   8   7      314.73      330.97     22.05 o
  -4   8   7      252.23      250.47     21.13 o
  -1   8   7       91.85       84.92     17.95 o
   0   8   7       11.98       13.94     13.88 o
   1   8   7       86.69       99.31     18.36 o
   2   8   7      224.45      262.51     26.70 o
   3   8   7       15.04        9.57     14.43 o
   5   8   7      134.04      156.79     24.24 o
   6   8   7      137.34      111.09     22.15 o
   7   8   7        2.52       -3.56     17.70 o
  -7   9   7        5.30        8.88     20.55 o
  -6   9   7       32.07       32.86     18.76 o
  -5   9   7        8.85       18.40     12.90 o
  -4   9   7       16.44       23.11     27.09 o
  -3   9   7      185.83      172.29     38.76 o
  -2   9   7      193.38      163.91     35.74 o
  -1   9   7        3.71       -8.37     20.36 o
   0   9   7       66.34       76.99     18.68 o
   1   9   7       11.35        6.78     14.17 o
   2   9   7       49.60       50.43     17.85 o
   3   9   7       32.01       40.98     17.47 o
   4   9   7        6.91       -5.83     15.37 o
   5   9   7        1.97        3.66     17.16 o
  -4  10   7        2.12        1.19     29.06 o
  -3  10   7       27.88       48.37     31.94 o
  -2  10   7       38.81       22.47     29.06 o
  -1  10   7       13.79        9.52     26.82 o
   0  10   7       61.39       51.98     30.80 o
   1  10   7        0.33       -5.54     16.75 o
 -15   0   8        7.36        2.15     24.21 o
 -14   0   8        0.09       -4.20     17.16 o
  -8   0   8     1414.80     1541.79     72.66 o
  -1   0   8     5630.13     6053.58    236.01 o
   0   0   8     8644.10     9785.83    369.50 o
   9   0   8       18.59       35.97     22.74 o
 -15   1   8      138.76      174.07     26.55 o
 -14   1   8        3.08       -5.41     12.31 o
 -13   1   8      117.07      110.30     20.02 o
 -11   1   8        0.99       -8.73      8.73 o
 -10   1   8       36.61       46.21     11.72 o
  -8   1   8       82.26       90.78     10.97 o
  -7   1   8      731.61      651.23     26.03 o
  -1   1   8     8811.65     5441.42    292.45 o
   0   1   8      168.91      233.89     11.50 o
   4   1   8       91.00      112.05     13.68 o
   5   1   8      554.32      596.37     33.78 o
   7   1   8      151.27      179.08     26.61 o
   9   1   8      165.43      203.63     36.15 o
  10   1   8       32.62       34.91     25.31 o
  11   1   8        5.07       38.44     29.51 o
 -15   2   8       11.41        9.29     19.08 o
 -14   2   8       45.71       49.31     19.01 o
 -13   2   8       28.85       25.67     15.51 o
 -12   2   8        8.27       -2.12     10.41 o
  -8   2   8      151.09      144.58     12.93 o
  -7   2   8       53.68       44.30      8.12 o
  -5   2   8       68.98       59.34      5.89 o
  -4   2   8      225.00      176.46      8.35 o
   0   2   8     1357.87     1255.09     36.90 o
   2   2   8     1688.44     1671.49     63.62 o
   3   2   8     2550.30     2857.45    149.17 o
   7   2   8      720.88      720.02     43.06 o
   8   2   8        1.06        9.47     19.95 o
  11   2   8        1.55       -9.06     24.66 o
  12   2   8        3.40        2.20     27.64 o
 -14   3   8       55.39       63.34     20.15 o
 -13   3   8        4.89        0.06     14.42 o
 -12   3   8        0.08      -11.32     12.54 o
 -11   3   8       53.72       49.08     12.29 o
 -10   3   8      301.81      243.13     26.86 o
  -9   3   8      544.20      530.31     25.16 o
  -8   3   8      245.26      220.84     15.66 o
  -5   3   8      394.95      378.80     12.59 o
  -4   3   8     1083.17     1009.02     28.48 o
   0   3   8       60.12       56.09      5.48 o
   1   3   8      319.79      288.41     11.07 o
   5   3   8      166.66      171.69     15.44 o
   6   3   8      193.71      213.33     35.10 o
  10   3   8       11.70       11.90     23.06 o
  11   3   8       25.47       35.69     30.29 o
 -14   4   8       11.68       13.79     21.59 o
 -13   4   8       56.46       51.42     22.28 o
 -12   4   8       72.76       66.33     21.88 o
 -11   4   8      209.10      208.76     27.36 o
 -10   4   8      118.89      105.91     17.14 o
  -8   4   8      290.33      260.02     17.13 o
  -6   4   8       83.49       81.92      6.70 o
  -5   4   8      731.77      741.91     20.59 o
  -4   4   8      749.61      742.47     26.01 o
   0   4   8      154.71      158.67      8.84 o
   2   4   8        5.55       16.57     13.04 o
   6   4   8        8.28       -9.15     16.20 o
   7   4   8       45.71       40.41     24.16 o
   8   4   8       59.19       47.32     26.54 o
   9   4   8        0.44       14.46     24.71 o
  10   4   8       82.40       76.83     33.45 o
 -13   5   8       38.14       47.55     22.89 o
 -11   5   8        2.63        8.95     17.32 o
  -9   5   8       54.94       54.14     10.97 o
  -8   5   8        3.52        6.44      7.72 o
  -7   5   8      908.51      923.60     33.09 o
  -3   5   8      135.90      128.58      9.17 o
  -2   5   8      111.35      114.08     22.33 o
  -1   5   8      197.61      185.43     13.69 o
   0   5   8      389.90      416.05     19.74 o
   1   5   8      155.22      146.98     16.73 o
   3   5   8      362.69      371.74     29.40 o
   8   5   8       24.78       30.43     24.76 o
   9   5   8        9.10       20.64     27.36 o
  10   5   8      115.87      175.53     43.79 o
 -12   6   8        1.93       -3.18     19.30 o
 -11   6   8        4.04       -6.31     16.61 o
 -10   6   8        0.08        3.41     15.19 o
  -9   6   8       10.50        9.90     14.15 o
  -8   6   8        0.20       -6.71     11.78 o
  -7   6   8      113.64       89.85     10.63 o
  -6   6   8       68.12       76.01     24.30 o
  -5   6   8       37.30       43.50      8.75 o
  -4   6   8        1.11        5.22      6.34 o
  -3   6   8        0.14       -7.96     14.28 o
   0   6   8        0.31       21.69     16.06 o
   1   6   8        5.12        2.06      6.21 o
   2   6   8        0.04        4.59      6.94 o
   3   6   8       94.30       98.38     22.70 o
   5   6   8        4.70        2.36     13.40 o
   6   6   8       13.19        7.46     15.39 o
   7   6   8        2.12       -3.03     15.43 o
   8   6   8        9.03        9.79     17.76 o
   9   6   8       15.39       20.27     26.45 o
 -11   7   8        3.36       -2.82     17.67 o
 -10   7   8       31.30       26.05     18.30 o
  -9   7   8      266.67      263.53     42.88 o
  -8   7   8      125.52      145.97     21.24 o
  -7   7   8      123.81      141.65     19.64 o
  -6   7   8       66.05       75.72     12.94 o
  -5   7   8      105.47      110.35     12.24 o
  -4   7   8      233.43      234.53     18.79 o
  -2   7   8      103.23      104.10     17.27 o
  -1   7   8      118.70      107.81     24.89 o
   0   7   8       12.19       -0.72     10.91 o
   1   7   8       16.97       21.19      7.95 o
   2   7   8      341.05      363.20     33.13 o
   3   7   8        5.15        4.74     12.23 o
   5   7   8        2.16       -3.45     13.29 o
   6   7   8       72.86      100.07     21.55 o
   7   7   8        0.20       -7.08     16.35 o
   8   7   8      113.55      138.22     27.26 o
 -10   8   8        2.04        0.22     17.13 o
  -9   8   8        0.90        3.36     15.37 o
  -8   8   8       88.59      117.12     20.98 o
  -7   8   8       11.24       17.30     21.05 o
  -6   8   8        2.00        5.60     10.16 o
  -5   8   8       35.30       48.42     11.27 o
  -4   8   8        5.86       11.10      9.12 o
  -3   8   8       16.06       15.24     22.47 o
  -2   8   8       69.86       77.79     26.45 o
  -1   8   8       77.25       65.82     16.87 o
   0   8   8        0.22       -5.97     11.85 o
   1   8   8       23.18       11.01     13.41 o
   2   8   8       13.33       11.53     14.31 o
   3   8   8       18.68        1.28     13.56 o
   4   8   8        5.10        4.68     15.09 o
   5   8   8       11.21        8.97     16.24 o
   6   8   8        0.15      -11.61     17.10 o
   7   8   8        7.78        5.79     19.76 o
  -7   9   8       18.75       27.96     21.83 o
  -6   9   8       44.07       65.55     16.73 o
  -5   9   8       44.24       48.38     13.48 o
  -4   9   8       78.95       70.01     32.63 o
  -3   9   8       25.10       28.87     26.45 o
  -2   9   8       66.11       50.75     27.87 o
  -1   9   8        3.11      -22.06     22.06 o
   0   9   8       69.69       68.04     18.92 o
   1   9   8        0.15       -5.32     14.87 o
   2   9   8       25.62       30.46     17.37 o
   3   9   8        5.72        9.61     16.00 o
   4   9   8        0.06       -6.04     16.69 o
  -4  10   8        1.78        4.53     30.75 o
  -3  10   8       31.41       30.29     28.37 o
  -2  10   8       36.56       31.89     30.06 o
  -1  10   8        0.00       -3.62     25.03 o
   0  10   8       24.66        2.84     27.00 o
 -15   1   9       51.65       66.03     21.89 o
 -14   1   9        3.94        0.98     14.91 o
 -13   1   9        8.84        6.64     11.69 o
 -12   1   9      439.77      375.69     51.25 o
 -11   1   9        9.81       20.06     18.48 o
  -9   1   9      133.07      140.91     13.86 o
  -7   1   9      149.18      150.17     14.12 o
  -3   1   9     3682.45     3634.18     87.73 o
   0   1   9    10847.63    11788.03    314.25 o
   1   1   9     1598.61     1419.88     53.88 o
  10   1   9       70.72       60.95     31.57 o
  11   1   9      180.53      164.23     40.36 o
 -15   2   9        0.66       10.22     18.16 o
 -14   2   9        0.65      -13.60     13.60 o
 -13   2   9       11.06        1.92     14.27 o
 -12   2   9       11.54        7.52     10.83 o
 -11   2   9      259.43      215.12     36.56 o
 -10   2   9        2.83        2.11      9.19 o
  -9   2   9       12.55        4.33      8.10 o
  -5   2   9     1831.93     1976.98     42.90 o
  -4   2   9      513.30      583.01     20.86 o
  -2   2   9        3.66        0.23      3.58 o
  -1   2   9       22.07       26.91      9.38 o
   0   2   9       53.80       59.39      7.45 o
   1   2   9      322.08      186.42     18.72 o
   7   2   9      292.10      309.57     30.33 o
   9   2   9        0.64        4.80     20.50 o
  10   2   9        9.04       -5.58     20.59 o
  11   2   9        3.23      -14.37     23.93 o
 -14   3   9       23.92       26.22     18.41 o
 -13   3   9       21.37       32.17     16.41 o
 -12   3   9        0.03      -10.48     12.53 o
  -9   3   9      278.36      261.90     23.56 o
  -8   3   9      290.61      300.45     18.12 o
  -7   3   9       61.83       57.15      9.98 o
  -6   3   9      101.53      128.62     10.55 o
  -5   3   9       62.26       69.76      6.45 o
  -2   3   9        0.14        4.08      4.72 o
   0   3   9     1774.49     1842.92     53.37 o
   1   3   9     1115.70     1132.48     29.64 o
   2   3   9      111.54      114.24     12.01 o
   4   3   9      158.71      161.30     13.20 o
   7   3   9       12.78       19.95     19.81 o
   9   3   9       49.02       79.26     31.12 o
  10   3   9       26.84       38.44     27.41 o
  11   3   9        7.84       39.08     32.58 o
 -13   4   9        0.38        8.86     18.82 o
 -12   4   9        0.81        5.13     16.35 o
 -11   4   9       20.65       28.52     13.79 o
 -10   4   9       13.38       14.64     12.32 o
  -9   4   9      333.47      328.47     20.54 o
  -8   4   9       80.83       83.26     11.12 o
  -6   4   9       14.75        7.26      5.52 o
  -5   4   9      469.05      468.45     14.28 o
  -4   4   9      505.66      530.34     19.17 o
   0   4   9      109.17      121.96      8.31 o
   1   4   9        9.10        3.62      5.14 o
   2   4   9      797.26      720.56     30.74 o
   3   4   9      156.03       82.64     15.15 o
   4   4   9     1270.72     1293.75     97.10 o
   9   4   9       89.97      118.79     35.65 o
  10   4   9       71.80       91.84     36.65 o
 -13   5   9       23.71       32.33     21.48 o
 -12   5   9      169.25      176.92     29.06 o
 -11   5   9       52.71       55.41     19.61 o
 -10   5   9        1.67        1.11     13.96 o
  -9   5   9      120.83      131.21     20.77 o
  -5   5   9      639.93      618.06     21.18 o
  -1   5   9        2.81        1.60      4.19 o
   0   5   9      144.15      140.90     11.51 o
   6   5   9       13.42       30.38     22.01 o
   7   5   9        1.97      -12.08     19.91 o
   8   5   9        0.39      -20.04     20.04 o
   9   5   9       31.16       31.12     28.78 o
  10   5   9        3.52       17.71     29.65 o
 -12   6   9        1.86        1.51     28.55 o
 -11   6   9       66.70       71.23     22.46 o
  -9   6   9        3.14      -12.22     12.22 o
  -8   6   9      203.88      195.30     32.44 o
  -5   6   9      768.16      789.51     34.21 o
  -4   6   9       96.17       79.90     22.61 o
  -2   6   9       41.14       51.20     12.57 o
   0   6   9      607.28      547.79     24.43 o
   1   6   9       24.26       26.75      7.92 o
   2   6   9      288.26      283.73     19.48 o
   3   6   9       86.54       78.17     15.87 o
   5   6   9      186.03      187.55     23.22 o
   6   6   9      348.62      347.52     33.83 o
   7   6   9       18.50       27.60     18.57 o
   8   6   9        7.35        7.92     19.16 o
   9   6   9        1.94        4.21     26.63 o
 -11   7   9        4.83       -2.52     18.14 o
 -10   7   9        1.78        3.97     16.16 o
  -9   7   9        4.66        8.49     15.29 o
  -8   7   9        2.61        1.82     13.28 o
  -7   7   9        0.22        4.18     10.32 o
  -6   7   9       41.31       39.46     13.58 o
  -5   7   9       15.93       11.38     11.00 o
  -4   7   9      189.25      221.57     36.56 o
  -1   7   9       38.65       29.11     13.78 o
   0   7   9       85.03       77.81     17.19 o
   1   7   9       29.77       32.32      8.82 o
   2   7   9        9.02       24.22     14.44 o
   3   7   9       25.41       41.68     15.43 o
   4   7   9        8.90       15.74     21.87 o
   5   7   9        8.66        4.22     15.30 o
   6   7   9       51.38       74.12     21.37 o
   7   7   9        1.94        7.32     17.87 o
   8   7   9        4.57       13.96     19.69 o
 -10   8   9       11.05        2.77     17.82 o
  -9   8   9       85.24      111.83     23.05 o
  -8   8   9      180.15      204.10     32.01 o
  -7   8   9       11.77       11.51     11.78 o
  -6   8   9       16.61       13.43     10.50 o
  -5   8   9       34.81       37.87     12.66 o
  -4   8   9       53.49       49.15     27.04 o
  -2   8   9       49.55       84.61     28.78 o
  -1   8   9       22.92       24.97     14.95 o
   0   8   9        9.59        9.47     13.08 o
   1   8   9       84.01       89.63     19.02 o
   3   8   9       84.49       87.78     20.15 o
   4   8   9       67.12       80.87     20.48 o
   5   8   9        2.30       13.73     17.46 o
   6   8   9        1.86        0.04     17.88 o
  -7   9   9       74.78       62.92     22.38 o
  -6   9   9       42.19       57.07     15.75 o
  -5   9   9       14.36       24.33     11.73 o
  -4   9   9       13.66       22.38     26.40 o
  -3   9   9        9.52       18.67     27.00 o
  -2   9   9        1.81      -15.01     23.47 o
  -1   9   9        0.12        6.82     25.03 o
   0   9   9       15.00       13.82     16.40 o
   1   9   9        5.58       11.39     21.19 o
   2   9   9       33.20       20.47     16.64 o
   3   9   9       21.74       14.14     17.16 o
   4   9   9        2.01        2.10     18.04 o
  -3  10   9        7.68        7.73     27.78 o
  -2  10   9       51.22       49.56     31.80 o
  -1  10   9        4.81       16.84     27.73 o
   0  10   9       51.58       56.70     20.82 o
 -15   0  10       92.35      102.69     25.99 o
 -14   0  10       52.58       54.00     21.26 o
 -10   0  10      526.80      468.18     35.43 o
  -5   0  10     2426.94     2453.93     92.55 o
  -4   0  10     1717.71     1700.99     69.72 o
   0   0  10    11960.62    12185.02    459.84 o
   7   0  10       25.82       29.93     21.60 o
   9   0  10       89.33       63.70     28.14 o
 -15   1  10       12.95       -5.58     16.83 o
 -14   1  10        3.70       -2.67     11.77 o
 -13   1  10        7.85       11.11     12.07 o
 -12   1  10        3.64        0.10     10.77 o
 -11   1  10      232.34      213.38     37.34 o
 -10   1  10     1853.15     1709.25     58.82 o
  -9   1  10      134.15      127.62     13.55 o
  -7   1  10       11.68        8.72      7.09 o
  -1   1  10      869.06      822.35     26.66 o
   0   1  10     1228.41     1196.60     42.35 o
   2   1  10     1789.40     2033.82     64.95 o
   4   1  10        0.89        7.89      8.34 o
   6   1  10       23.21       24.66     12.80 o
   9   1  10        0.65        4.12     21.69 o
  10   1  10        0.33       -4.12     23.11 o
 -15   2  10       11.37        9.25     18.31 o
 -14   2  10      122.60      127.55     22.31 o
 -13   2  10       67.30       78.12     15.28 o
 -12   2  10       32.46       33.36     12.48 o
 -10   2  10      646.49      556.70     27.84 o
  -9   2  10      242.30      207.15     16.06 o
  -7   2  10      887.01      779.40     37.33 o
  -6   2  10      181.97      177.59      8.70 o
  -2   2  10      152.53      189.00     11.42 o
  -1   2  10     1575.54     1451.71     97.48 o
   0   2  10      310.43      315.21     18.51 o
   2   2  10     1314.32     1273.01     43.34 o
  10   2  10       70.30      118.98     36.61 o
 -15   3  10       95.05      110.81     31.38 o
 -14   3  10        2.60       -7.28     14.85 o
 -13   3  10      236.84      215.02     25.52 o
 -12   3  10       10.20       21.85     14.78 o
 -11   3  10      134.13      133.41     15.50 o
 -10   3  10      144.23      128.42     14.78 o
  -9   3  10      463.07      421.94     23.57 o
  -8   3  10       88.29       73.90     12.30 o
  -7   3  10      171.61      165.73     12.81 o
  -4   3  10      411.13      441.49     18.15 o
  -2   3  10     3951.61     4045.67    109.18 o
   0   3  10      101.64      125.28      8.89 o
   4   3  10     1831.88     2009.17    118.84 o
   6   3  10       41.72       40.68     23.25 o
   8   3  10      180.86      205.87     41.37 o
   9   3  10        8.71      -11.67     21.74 o
  10   3  10       74.97       72.76     32.58 o
  11   3  10      162.66      221.98     49.51 o
 -14   4  10        4.92       14.70     21.05 o
 -13   4  10       57.98       60.31     18.76 o
 -12   4  10       31.02       36.03     15.63 o
 -11   4  10       72.18       67.69     15.92 o
 -10   4  10      392.53      329.08     25.52 o
  -3   4  10      117.66      105.24      7.06 o
   0   4  10      799.36      747.71     25.58 o
   2   4  10      112.07      100.76     11.19 o
   6   4  10      121.15      139.11     30.43 o
   7   4  10      248.75      256.99     43.88 o
   8   4  10       67.13       78.39     29.29 o
   9   4  10        5.16       -0.18     23.84 o
  10   4  10        0.02      -10.66     24.25 o
 -13   5  10        0.01        8.35     19.18 o
 -12   5  10       86.12      108.43     25.31 o
 -11   5  10      174.32      160.31     25.32 o
 -10   5  10      205.70      212.41     26.85 o
  -9   5  10       76.83       73.43     17.64 o
  -8   5  10      194.89      190.82     33.82 o
  -6   5  10      825.75      776.65     26.85 o
  -3   5  10       25.45       26.19      6.56 o
  -2   5  10        0.01       -0.83      4.31 o
  -1   5  10       80.58       82.15      8.24 o
   0   5  10      341.61      342.35     18.31 o
   1   5  10      133.90      133.59     15.18 o
   8   5  10        7.46       15.74     24.48 o
   9   5  10       17.50        8.97     26.04 o
 -12   6  10        0.30        1.22     18.14 o
 -11   6  10        0.08       -5.40     15.18 o
 -10   6  10        8.71        6.11     14.73 o
  -9   6  10        0.23       -5.06     13.01 o
  -8   6  10       64.81       72.86     16.30 o
  -7   6  10       47.68       44.15     14.67 o
  -5   6  10       37.73       23.82     11.00 o
  -2   6  10      105.28       90.28     15.21 o
  -1   6  10        2.91        3.95     10.24 o
   0   6  10      101.73      104.29     10.66 o
   1   6  10        2.50       -3.70      6.65 o
   2   6  10        4.22        1.75      7.72 o
   3   6  10       80.17       90.97     17.88 o
   4   6  10        1.33       10.22     13.68 o
   5   6  10       20.52       22.40     15.88 o
   6   6  10        7.21        6.40     16.82 o
   7   6  10        0.06       -0.42     17.11 o
   8   6  10        7.22        7.95     19.69 o
   9   6  10       29.38       38.07     32.12 o
 -11   7  10        0.56       14.54     18.99 o
 -10   7  10        0.14        1.10     16.13 o
  -8   7  10      174.19      148.44     33.50 o
  -3   7  10      115.21       95.41     28.14 o
  -1   7  10       18.54       11.42     13.47 o
   0   7  10      119.38      147.99     20.21 o
   2   7  10       88.68       96.96     18.46 o
   5   7  10        2.46        3.79     16.20 o
   6   7  10        0.73      -11.85     16.43 o
   7   7  10       19.45       31.36     20.92 o
 -10   8  10        3.86        1.65     16.99 o
  -9   8  10        8.47        7.37     16.29 o
  -8   8  10       16.60       16.63     15.66 o
  -7   8  10       30.06       40.73     13.34 o
  -6   8  10       17.15       18.05     13.20 o
  -5   8  10        1.86        6.52     10.62 o
  -4   8  10       21.48       38.58     24.16 o
  -3   8  10       13.34       24.25     24.80 o
  -2   8  10       19.08        6.36     22.47 o
  -1   8  10       52.42       38.87     15.96 o
   0   8  10       55.90       25.39     15.10 o
   1   8  10        1.59        4.98     13.27 o
   2   8  10        6.69        6.54     14.57 o
   3   8  10       16.13       12.69     15.50 o
   4   8  10        2.76       -1.74     15.71 o
   5   8  10       15.50       13.73     18.37 o
   6   8  10        2.07        4.60     19.54 o
  -7   9  10        1.37       -5.52     14.40 o
  -6   9  10       20.60       26.01     13.80 o
  -5   9  10      108.57      111.20     37.20 o
  -4   9  10      143.51      109.82     33.77 o
  -2   9  10        9.43        5.90     26.40 o
  -1   9  10        2.84       -1.42     16.10 o
   0   9  10       69.07       78.16     19.56 o
   1   9  10        0.07       -3.33     20.66 o
   2   9  10       58.61       71.26     20.01 o
   3   9  10        4.62        3.01     16.69 o
   4   9  10       36.65       28.49     19.82 o
  -2  10  10       22.56        7.32     28.37 o
  -1  10  10       13.24       34.55     31.21 o
 -15   1  11       11.40       14.66     17.37 o
 -14   1  11        0.28      -11.12     28.23 o
 -13   1  11       18.21       26.36     30.61 o
 -12   1  11       96.94      110.44     16.01 o
 -11   1  11      276.46      248.22     19.60 o
  -6   1  11        6.05        5.59      5.19 o
  -3   1  11      507.48      517.90     19.68 o
  -1   1  11     1026.08     1097.57     42.69 o
   0   1  11     1749.90     1862.20     63.12 o
   1   1  11     4400.60     4918.39    156.46 o
   2   1  11        8.52        7.32      5.63 o
   7   1  11       16.62        2.09     11.53 o
   8   1  11       52.66       89.28     28.14 o
  10   1  11        5.83       -4.07     21.87 o
 -15   2  11        4.37        0.36     17.03 o
 -14   2  11        3.30        6.56     15.94 o
 -13   2  11       63.20       58.41     14.56 o
 -12   2  11       72.63       62.58     13.41 o
 -11   2  11       68.90       63.06     12.88 o
 -10   2  11       23.11        2.79      9.43 o
  -9   2  11      169.15      147.26     14.09 o
  -8   2  11       67.39       48.53      9.40 o
  -6   2  11        8.34        9.59      3.25 o
  -4   2  11      636.97      645.43     27.39 o
  -3   2  11       89.40       73.76     12.77 o
   0   2  11      981.59      912.52     41.80 o
   2   2  11      752.10      779.30     31.52 o
   4   2  11      230.09      221.21     17.10 o
   6   2  11       75.44       89.87     17.62 o
   7   2  11       36.04       55.87     25.67 o
   8   2  11        6.80       13.82     22.47 o
   9   2  11        2.83      -11.39     21.46 o
  10   2  11       94.12      113.76     38.03 o
  11   2  11        2.98        4.21     29.29 o
 -15   3  11        0.00       -3.92     17.87 o
 -14   3  11       77.34       72.25     19.55 o
 -13   3  11        0.60        4.56     14.85 o
 -12   3  11       45.74       48.13     16.13 o
 -11   3  11        0.39       -4.85      9.87 o
 -10   3  11      225.17      234.35     18.48 o
  -3   3  11       33.16       45.66      4.57 o
  -2   3  11      859.67      828.05     29.94 o
  -1   3  11      829.54      853.11     45.50 o
   0   3  11      579.59      581.58     18.62 o
   4   3  11      321.32      320.90     19.98 o
   7   3  11        4.27      -10.85     18.53 o
   9   3  11       33.54       37.93     28.33 o
  10   3  11        3.76       12.40     26.08 o
 -14   4  11       19.11       27.45     23.77 o
 -13   4  11       90.63      107.69     20.98 o
 -11   4  11        5.55       -0.32     12.37 o
 -10   4  11       45.00       51.59     14.29 o
  -9   4  11       80.15      100.75     12.76 o
  -4   4  11       26.48       27.79      5.29 o
  -3   4  11      493.46      481.74     15.78 o
  -1   4  11       28.07       29.00      5.02 o
   0   4  11       27.83       22.71      7.03 o
   1   4  11       75.07       76.31     10.23 o
   2   4  11        4.87       -2.91      4.31 o
   4   4  11     1056.08     1097.18     76.88 o
   6   4  11        1.65      -11.49     17.94 o
   9   4  11        7.59        4.07     23.66 o
  10   4  11       43.05       60.13     33.86 o
 -13   5  11        1.86      -16.17     17.84 o
 -12   5  11        0.02        5.15     17.57 o
 -11   5  11       95.19       86.57     21.53 o
 -10   5  11       42.79       43.22     17.47 o
  -9   5  11       63.82       57.81     12.99 o
  -8   5  11      272.45      281.37     18.13 o
  -4   5  11      137.69      127.06     12.47 o
  -3   5  11       13.97        5.27      5.46 o
   0   5  11      102.16       80.83     11.22 o
   2   5  11        0.87        7.88      7.55 o
   5   5  11       61.48       72.44     23.84 o
   8   5  11        5.45      -17.71     21.51 o
   9   5  11       39.54       37.39     32.08 o
 -12   6  11        0.56       -6.01     17.75 o
 -11   6  11      138.91      129.23     25.05 o
 -10   6  11      179.96      186.21     25.22 o
  -9   6  11      210.28      251.97     28.20 o
  -8   6  11        6.70       -1.07     10.56 o
  -7   6  11       26.66       34.10     15.12 o
  -6   6  11       11.26        5.56     11.01 o
  -5   6  11      142.78      154.08     17.00 o
  -2   6  11        7.91        7.85     10.98 o
  -1   6  11      107.64       86.90     23.06 o
   0   6  11      247.72      256.97     16.52 o
   1   6  11       10.28       12.59      7.34 o
   3   6  11        0.04        8.30     13.25 o
   4   6  11      234.66      232.03     26.64 o
   8   6  11       31.00       19.98     20.94 o
 -11   7  11        7.84       20.26     18.83 o
 -10   7  11        0.95       11.54     16.97 o
  -9   7  11       53.32       54.51     18.46 o
  -8   7  11       29.87       40.18     13.80 o
  -7   7  11       95.80      100.72     29.56 o
  -6   7  11        9.71        8.61     11.66 o
  -5   7  11       11.30       12.77     20.36 o
  -3   7  11       25.07       29.70     23.34 o
  -1   7  11        2.03        3.55     12.77 o
   0   7  11      180.91      179.20     14.33 o
   1   7  11      135.96      155.80     21.43 o
   2   7  11       20.19       12.13     14.27 o
   3   7  11       26.72       30.85     16.52 o
   4   7  11        2.21       10.50     14.98 o
   5   7  11       37.63       24.72     18.47 o
   6   7  11       26.71       12.76     18.77 o
   7   7  11       22.45       26.23     21.05 o
 -10   8  11        0.06       -7.81     16.80 o
  -9   8  11        0.49        1.30     15.62 o
  -8   8  11        0.13        2.00     14.38 o
  -7   8  11        6.31       10.84     11.77 o
  -6   8  11       71.48       77.90     16.53 o
  -5   8  11        7.15        4.16     21.87 o
  -4   8  11       28.68       29.65     25.53 o
  -3   8  11      101.38       88.27     30.93 o
  -2   8  11      230.39      241.73     27.67 o
   0   8  11        2.19       -0.93     14.58 o
   1   8  11       14.73        6.11     14.96 o
   2   8  11       36.16       30.33     17.03 o
   3   8  11       76.07       59.92     19.94 o
   4   8  11      166.56      185.33     25.71 o
   5   8  11        2.00       -8.79     17.27 o
  -7   9  11        4.04        2.19     14.91 o
  -6   9  11       11.48       12.56     12.94 o
  -5   9  11        1.77       14.14     28.65 o
  -4   9  11        5.72       -6.27     23.47 o
  -3   9  11       11.42        5.40     25.08 o
  -2   9  11       91.35       82.50     32.35 o
  -1   9  11      111.44      134.65     22.94 o
   0   9  11       19.75       25.13     17.63 o
   1   9  11       12.74        6.03     17.00 o
   2   9  11       10.74       20.47     17.80 o
   3   9  11       21.53       32.63     19.38 o
 -15   0  12        6.40       14.27     19.62 o
 -14   0  12       11.88       19.23     18.75 o
 -12   0  12      274.89      273.72     31.71 o
   0   0  12      371.45      414.72     24.47 o
   4   0  12      996.15      874.60     66.58 o
   5   0  12       79.97       71.20     21.10 o
 -15   1  12       65.96       76.37     21.22 o
 -14   1  12      106.58      119.34     18.27 o
 -13   1  12      184.11      186.33     28.48 o
 -12   1  12        5.63        0.71     10.14 o
 -11   1  12      117.19      105.93     14.60 o
 -10   1  12       57.19       54.49     11.65 o
  -9   1  12      260.64      255.83     17.90 o
  -7   1  12       94.87      103.23     11.65 o
   0   1  12      140.27      132.52     11.05 o
   1   1  12        0.18       -0.23      6.04 o
   4   1  12      237.82      219.52     20.55 o
   5   1  12      135.47      130.83     18.17 o
   6   1  12       92.78      102.39     17.68 o
   7   1  12        0.59       -6.94     11.01 o
   8   1  12       54.40       54.59     27.27 o
 -15   2  12        2.10       -5.42     16.79 o
 -14   2  12       65.86       67.66     19.99 o
 -13   2  12        0.26        3.09     11.02 o
 -12   2  12      155.21      171.25     17.99 o
 -11   2  12      285.47      253.14     42.79 o
  -8   2  12      114.38       97.79     21.23 o
  -2   2  12     1508.18     1581.44     69.19 o
   0   2  12      238.59      240.94     13.85 o
   1   2  12     1164.35     1211.04     46.04 o
   3   2  12      458.46      422.59     21.32 o
   6   2  12      656.11      555.57     55.05 o
   7   2  12       34.22       43.61     23.29 o
   8   2  12      177.40      163.55     36.33 o
   9   2  12      135.16      114.54     34.05 o
  10   2  12       17.40       14.92     27.41 o
 -15   3  12        0.17       -0.34     17.55 o
 -14   3  12        6.21       18.49     34.41 o
 -13   3  12      130.47      144.88     22.43 o
 -12   3  12      118.43      107.73     18.76 o
 -11   3  12      157.64      144.29     16.11 o
  -9   3  12       39.56       40.40     10.16 o
  -3   3  12      337.14      302.61     11.41 o
  -1   3  12      103.11      100.12     10.58 o
   0   3  12     2094.96     2074.14     60.41 o
   2   3  12        4.88       14.92      5.92 o
   3   3  12      167.76      118.20     23.75 o
   6   3  12       21.74       35.92     21.00 o
   7   3  12       12.04       -1.97     17.57 o
   8   3  12        1.81        8.69     22.47 o
   9   3  12        3.34       -7.05     21.74 o
  10   3  12      118.59      147.39     38.99 o
 -14   4  12        3.06        7.76     16.38 o
 -13   4  12      173.31      183.05     23.67 o
 -12   4  12        2.17       -5.16     13.04 o
 -11   4  12        5.52        5.63     25.08 o
 -10   4  12      175.02      162.99     18.34 o
  -9   4  12      255.88      231.74     17.25 o
  -8   4  12      274.94      273.29     16.95 o
  -7   4  12       17.45        7.18      6.59 o
  -3   4  12      754.35      772.84     24.54 o
  -2   4  12       59.82       54.52      5.36 o
   0   4  12      905.91      842.91     29.13 o
   1   4  12      121.66      111.77     16.11 o
   4   4  12      133.03      130.64     28.51 o
   5   4  12       51.63       54.82     22.83 o
   6   4  12       30.85       48.73     25.08 o
   8   4  12       26.47       20.87     25.85 o
   9   4  12        0.53       -8.10     23.57 o
 -13   5  12       29.97       32.58     20.89 o
 -12   5  12       12.68       15.18     18.19 o
 -11   5  12      230.11      221.33     22.54 o
 -10   5  12      115.25      125.75     16.78 o
  -9   5  12        2.81        7.90     11.85 o
  -7   5  12       13.83        6.00      8.46 o
  -2   5  12      826.76      847.05     29.88 o
   0   5  12      209.73      213.45     12.50 o
   2   5  12      850.99      814.83     35.86 o
   6   5  12       15.60       22.38     22.88 o
   8   5  12       54.29       49.24     30.84 o
   9   5  12       48.58       53.13     30.75 o
 -12   6  12        0.39        9.53     18.60 o
 -11   6  12        0.85       -8.77     16.03 o
 -10   6  12        0.01        6.31     15.06 o
  -9   6  12      112.31      122.09     20.62 o
  -8   6  12       58.50       60.42     16.63 o
  -7   6  12       52.66       49.97     14.58 o
  -6   6  12       33.00       33.13     12.17 o
  -5   6  12       77.62       79.17     13.49 o
  -2   6  12       67.10       68.10     14.71 o
  -1   6  12        3.71       -4.73      6.02 o
   0   6  12        4.15        4.50      7.05 o
   1   6  12       18.40       10.90      8.11 o
   2   6  12       13.17       16.64     13.32 o
   3   6  12      127.70      123.38     20.45 o
   4   6  12        0.28        2.55     14.29 o
   5   6  12      231.54      221.43     28.49 o
   6   6  12        3.11       10.62     17.11 o
   7   6  12       50.70       25.84     20.27 o
   8   6  12        0.00        5.55     29.24 o
 -11   7  12       79.66       95.37     23.83 o
 -10   7  12       63.72       72.37     21.58 o
  -9   7  12        9.25       13.61     15.40 o
  -8   7  12       75.07       57.09     14.23 o
  -7   7  12      258.41      237.81     40.82 o
  -6   7  12      175.61      177.73     36.79 o
  -4   7  12      205.75      220.15     13.95 o
  -3   7  12      109.76       83.51     26.08 o
  -2   7  12      378.03      369.14     31.89 o
   0   7  12      299.33      302.45     19.10 o
   2   7  12      129.18      118.54     20.86 o
   4   7  12      306.36      306.86     46.90 o
   5   7  12       22.03       33.52     20.34 o
   6   7  12      209.35      207.43     31.16 o
   7   7  12       26.95       38.82     22.45 o
 -10   8  12        2.99        7.31     17.72 o
  -9   8  12       11.65       10.73     17.04 o
  -8   8  12       11.93        9.42     12.68 o
  -7   8  12       40.38       39.65     16.85 o
  -6   8  12        9.25       15.70     26.27 o
  -5   8  12       21.89       10.26     10.59 o
  -4   8  12      112.18      124.65     34.09 o
  -3   8  12        4.69        7.18     23.80 o
  -2   8  12       11.38       14.58     15.84 o
  -1   8  12       46.01       29.76     15.91 o
   0   8  12       44.78       34.41     16.00 o
   1   8  12        2.08       -8.46     14.35 o
   2   8  12        5.95       -5.13     23.06 o
   3   8  12        2.30       -2.08     15.66 o
   4   8  12        3.75       17.91     17.96 o
   5   8  12       39.49       38.58     21.31 o
  -7   9  12       13.62        7.76     14.82 o
  -6   9  12       33.40       48.07     13.81 o
  -5   9  12       29.03       23.29     30.02 o
  -4   9  12        5.12        4.30     24.76 o
  -3   9  12       68.44       33.68     28.05 o
  -2   9  12       64.74       63.42     29.42 o
  -1   9  12        0.01        0.29     16.62 o
   0   9  12       62.38       74.00     20.71 o
   1   9  12        9.24        6.10     17.43 o
   2   9  12       85.26      108.99     23.36 o
   3   9  12        0.00       -2.55     17.50 o
 -15   1  13       19.93       35.74     16.24 o
 -14   1  13        2.75        6.39     14.81 o
 -13   1  13       14.97       15.19     11.88 o
 -11   1  13      125.36      138.09     15.45 o
 -10   1  13      422.54      397.26     23.76 o
  -5   1  13      827.33      935.46     29.44 o
   0   1  13      436.03      424.58     20.49 o
   1   1  13      394.92      339.49     18.55 o
   2   1  13       84.49      104.91     10.95 o
   4   1  13     1116.46     1133.09     63.03 o
   6   1  13      192.87      249.25     41.55 o
   7   1  13       97.24      120.35     29.33 o
   8   1  13      164.19      153.16     33.59 o
   9   1  13       73.46       99.48     34.05 o
 -15   2  13       34.83       19.99     18.56 o
 -14   2  13       14.81       31.63     17.03 o
 -13   2  13       73.46       69.33     14.93 o
 -12   2  13       86.82       92.57     14.77 o
 -10   2  13      610.88      546.14     26.05 o
  -9   2  13       66.23       52.63     10.28 o
  -7   2  13      140.89      162.04     14.73 o
   0   2  13      335.56      343.99     17.83 o
   1   2  13      556.84      540.11     34.89 o
   2   2  13       37.77       34.36      7.71 o
   3   2  13      174.47      174.00     14.73 o
   5   2  13       23.41       33.01     14.37 o
   8   2  13       28.42       32.54     26.13 o
   9   2  13       55.97      101.27     32.90 o
  10   2  13       10.04       15.19     28.14 o
 -15   3  13       12.83       10.28     17.93 o
 -14   3  13       40.55       47.48     19.30 o
 -13   3  13      164.43      153.29     22.54 o
 -12   3  13       62.61       60.16     16.45 o
  -9   3  13       33.92       40.00     10.08 o
  -8   3  13      102.53       86.64     10.06 o
  -7   3  13      586.94      584.81     24.31 o
  -6   3  13       62.91       67.33      8.30 o
  -4   3  13      156.56      154.30     12.80 o
  -3   3  13     1095.51     1152.22     32.09 o
  -2   3  13      163.70      172.79     25.17 o
   0   3  13       52.37       48.55      6.25 o
   2   3  13      129.62      130.48     11.96 o
   7   3  13       15.25        8.01     20.82 o
   8   3  13       11.27        2.75     22.06 o
   9   3  13       61.84       83.19     33.45 o
  10   3  13        2.63       -1.01     27.04 o
 -14   4  13        1.95        7.42     16.84 o
 -13   4  13      120.58      154.28     22.90 o
 -12   4  13      227.00      230.25     24.39 o
 -11   4  13        7.79       14.18     12.67 o
 -10   4  13      141.65      152.79     18.23 o
  -9   4  13      333.92      335.87     20.21 o
  -8   4  13       80.48       72.96     10.20 o
  -4   4  13       71.17       76.64      7.52 o
  -3   4  13      227.81      236.50     10.84 o
  -1   4  13      143.94      127.89      9.72 o
   0   4  13      218.89      227.24     16.56 o
   2   4  13      309.27      120.39     19.08 o
   6   4  13       29.20       17.89     20.82 o
   7   4  13        0.16       -6.18     21.42 o
   8   4  13        0.45       12.63     24.62 o
 -13   5  13       78.35      102.13     25.99 o
 -12   5  13        4.49        7.02     14.28 o
 -11   5  13       10.47        5.92     12.83 o
 -10   5  13       53.71       52.11     13.95 o
  -9   5  13       53.13       67.03     13.05 o
  -8   5  13        0.02       -1.59      8.92 o
  -7   5  13       61.32       55.31     10.39 o
  -6   5  13        5.99       13.81     11.45 o
  -5   5  13        0.20       -1.86      7.38 o
  -4   5  13        2.63       17.31      8.05 o
  -2   5  13      616.07      657.91     25.48 o
   0   5  13      209.69      201.80     15.82 o
   2   5  13       32.14       50.93     14.61 o
   3   5  13      147.34      147.05     20.66 o
   4   5  13      437.50      460.56     37.04 o
   5   5  13       10.69       11.30     20.73 o
   7   5  13        4.39        4.35     22.38 o
   8   5  13        0.89       -4.58     23.52 o
 -12   6  13       50.23       56.83     21.80 o
 -11   6  13       36.33       49.64     20.01 o
 -10   6  13       18.95        2.66     15.13 o
  -9   6  13       54.48       34.83     16.86 o
  -8   6  13       32.33       34.07     14.80 o
  -7   6  13       90.38       92.72     16.54 o
  -6   6  13      110.58      107.02     16.58 o
  -4   6  13       87.21       98.26     10.55 o
  -3   6  13       16.31       10.76      5.52 o
  -2   6  13      378.77      374.06     19.40 o
  -1   6  13       14.47       17.40      7.70 o
   0   6  13        3.25        3.96      7.14 o
   2   6  13      319.96      337.45     29.86 o
   3   6  13      271.67      283.69     28.83 o
   4   6  13       73.29       57.94     18.64 o
   5   6  13        7.44       19.06     17.07 o
   6   6  13        8.76        8.37     18.54 o
   7   6  13        3.19       -0.03     19.21 o
 -11   7  13        7.85        8.06     18.70 o
 -10   7  13        9.08        0.80     15.87 o
  -9   7  13        0.02        5.44     14.52 o
  -7   7  13       51.03       66.28     16.64 o
  -6   7  13       11.88        5.30     11.94 o
  -5   7  13        2.61       -0.27     18.58 o
  -4   7  13        1.33        1.82      6.39 o
  -3   7  13        2.91       -2.79     20.23 o
  -2   7  13       32.39       38.27     16.07 o
   0   7  13      146.32      140.89     21.65 o
   1   7  13        1.35        0.98     13.52 o
   2   7  13       31.01       29.92     16.04 o
   3   7  13        1.40        3.80     22.19 o
   4   7  13       66.38       99.21     22.13 o
   5   7  13      121.95      142.64     25.79 o
   6   7  13        0.01        3.33     19.13 o
 -10   8  13       26.63       28.15     19.33 o
  -9   8  13        2.12        6.93     16.40 o
  -8   8  13        7.15       16.60     13.05 o
  -7   8  13      150.99      156.35     22.44 o
  -4   8  13       51.25       60.95     29.79 o
  -3   8  13       24.49       17.43     23.43 o
  -2   8  13      165.77      182.44     25.42 o
  -1   8  13       10.86        9.87     14.54 o
   0   8  13       71.94       85.43     19.72 o
   1   8  13       57.96       56.23     18.81 o
   2   8  13       48.33       47.60     18.59 o
   3   8  13       16.71        8.17     16.67 o
   4   8  13       97.87      102.98     23.96 o
   5   8  13        2.32        6.42     19.95 o
  -7   9  13        0.53        6.79     14.21 o
  -6   9  13        6.72        6.00     10.76 o
  -5   9  13       10.74        9.61     29.19 o
  -4   9  13       38.10       66.08     32.49 o
  -3   9  13        0.77      -14.46     25.49 o
  -2   9  13       19.70       54.64     31.62 o
  -1   9  13       53.51       79.14     21.51 o
   0   9  13        4.85        6.20     21.21 o
   1   9  13        3.17        9.82     18.15 o
   2   9  13        0.38        3.94     18.39 o
 -15   0  14        4.31        2.70     18.35 o
 -14   0  14      345.90      363.90     39.54 o
 -11   0  14      235.10      212.99     26.87 o
  -3   0  14     1736.69     2089.63     83.98 o
  -2   0  14      327.00      420.13     25.12 o
   0   0  14      238.98      255.43     27.36 o
   1   0  14      649.56      749.41     54.96 o
   4   0  14     1111.84      978.34     67.50 o
   5   0  14      371.06      251.31     35.37 o
   6   0  14       74.63       56.60     22.74 o
   7   0  14       57.43       50.98     25.31 o
 -15   1  14       26.35       24.77     14.66 o
 -14   1  14       13.64        4.84     12.58 o
 -13   1  14       71.70       71.00     15.13 o
 -12   1  14       32.95       21.52     11.60 o
 -11   1  14       36.84       46.95     11.77 o
  -8   1  14      630.99      605.52     33.57 o
  -7   1  14      591.46      604.03     26.13 o
  -3   1  14     8323.48     8627.18    227.96 o
  -2   1  14     1665.35     1750.42     54.93 o
  -1   1  14       10.87       10.63      6.41 o
   0   1  14      253.59      261.21     15.88 o
   2   1  14      106.18       65.89     17.57 o
   3   1  14        0.44        0.14      7.90 o
   4   1  14       18.50       20.20     10.84 o
   6   1  14       66.82       79.11     17.01 o
   7   1  14       32.76       22.06     20.96 o
   8   1  14       19.76       26.13     23.38 o
 -15   2  14        4.85       22.89     18.76 o
 -14   2  14        0.32       -2.90     15.26 o
 -13   2  14        3.39       10.50     11.79 o
 -12   2  14       47.06       38.31     12.51 o
 -10   2  14       78.90       74.22     12.31 o
  -9   2  14       57.28       49.40     11.63 o
  -7   2  14       88.87       74.29      9.95 o
  -3   2  14     2433.38     2506.69     87.73 o
  -2   2  14     1017.98     1073.20     42.94 o
  -1   2  14     1317.61     1314.16     40.10 o
   0   2  14      157.32      160.87     12.54 o
   3   2  14       29.18       20.81      8.25 o
   6   2  14        2.90        3.62     17.98 o
   8   2  14        5.71       13.36     25.12 o
   9   2  14       11.55      -10.07     21.78 o
 -15   3  14        1.07       -5.50     15.99 o
 -14   3  14        1.52        0.41     16.01 o
 -13   3  14      123.44      132.25     21.16 o
 -12   3  14        7.55       22.30     13.82 o
 -11   3  14       75.39       80.90     13.56 o
  -9   3  14      975.53      910.98     43.38 o
  -8   3  14      266.28      231.54     15.90 o
  -7   3  14       63.46       64.40      9.15 o
  -4   3  14      123.80      115.69      9.51 o
  -3   3  14       74.34       73.08      6.20 o
  -2   3  14      390.77      405.62     20.79 o
  -1   3  14      195.85      225.57     15.25 o
   0   3  14      729.16      637.25     27.58 o
   2   3  14      135.06      138.40     13.09 o
   5   3  14       26.27       46.03     21.14 o
   7   3  14       80.39       68.23     28.69 o
   8   3  14       39.14       55.00     30.06 o
   9   3  14        0.26       -2.61     24.71 o
 -14   4  14        2.58       12.79     16.94 o
 -13   4  14       29.53       34.31     17.13 o
 -12   4  14       11.38       11.69     14.18 o
 -10   4  14      222.58      196.28     19.70 o
  -9   4  14       42.28       36.48      9.67 o
  -8   4  14      522.35      457.44     22.34 o
  -7   4  14      660.11      661.09     26.71 o
  -5   4  14       24.12       23.62      6.62 o
  -3   4  14     1624.00     1550.87     42.18 o
  -1   4  14      169.43      170.20     11.66 o
   0   4  14       22.27       20.19      8.37 o
   3   4  14      189.85      180.66     31.30 o
   5   4  14        5.07       13.50     19.22 o
   7   4  14        2.72       27.14     24.94 o
   8   4  14       12.45       11.07     23.25 o
   9   4  14       73.88      119.75     39.35 o
 -13   5  14        0.42        2.33     18.82 o
 -12   5  14      122.08      150.02     26.37 o
 -11   5  14       34.10       41.11     14.78 o
 -10   5  14       12.63        8.05     23.84 o
  -9   5  14      142.06      133.32     15.63 o
  -7   5  14       33.98       36.15     20.55 o
  -6   5  14      456.02      458.64     19.90 o
  -3   5  14      507.51      492.12     20.96 o
  -2   5  14      854.83      845.00     31.03 o
   0   5  14        1.87       -4.23      7.16 o
   2   5  14       81.29       72.15     16.81 o
   3   5  14      174.23      173.20     22.80 o
   5   5  14       14.70       17.85     22.01 o
   6   5  14        0.04        4.39     22.51 o
   7   5  14       68.17       66.81     30.02 o
   8   5  14       59.13       73.81     33.77 o
 -12   6  14       21.68       29.93     20.05 o
 -11   6  14        8.11        9.85     17.35 o
 -10   6  14        0.00        3.25     14.41 o
  -9   6  14        1.21        7.33     11.75 o
  -8   6  14       20.77       16.64     14.22 o
  -7   6  14       61.92       52.96     14.81 o
  -6   6  14       16.07       26.08     20.32 o
  -4   6  14       10.48       20.59      7.36 o
  -3   6  14        0.22       -6.33     11.11 o
  -2   6  14       32.73       40.22     14.85 o
  -1   6  14       23.46       25.78      8.50 o
   0   6  14       59.04       45.38      9.81 o
   1   6  14       98.22       86.92     18.24 o
   2   6  14      126.40      110.42     27.68 o
   3   6  14        7.25        3.32     14.14 o
   4   6  14       10.84        9.10     16.40 o
   5   6  14      110.32      120.64     24.71 o
   6   6  14      203.66      226.67     31.18 o
   7   6  14        3.28       -5.52     19.11 o
 -11   7  14        0.73       -2.25     16.96 o
 -10   7  14       23.20       16.29     17.42 o
  -9   7  14        0.67        2.77     12.50 o
  -8   7  14       22.40       31.16     20.36 o
  -4   7  14      299.87      306.01     17.28 o
  -3   7  14        4.42       -2.20     20.04 o
  -2   7  14       56.16       56.34     16.72 o
   0   7  14      280.25      301.94     30.07 o
   2   7  14      176.11      185.85     25.12 o
   3   7  14      179.66      201.19     27.04 o
   4   7  14       14.77       10.78     17.92 o
   5   7  14       32.44       34.54     21.62 o
   6   7  14       70.81       90.05     26.38 o
  -9   8  14        1.41        2.30     15.06 o
  -8   8  14        5.38       13.84     13.17 o
  -7   8  14       43.16       56.74     17.41 o
  -6   8  14        5.52       11.74     12.87 o
  -5   8  14        0.14       -7.11      9.52 o
  -4   8  14        3.07        1.14     22.83 o
  -3   8  14        1.66        8.83     25.03 o
  -2   8  14        4.01       11.19     15.95 o
  -1   8  14        8.53       14.51     16.21 o
   0   8  14        9.98       13.84     15.70 o
   1   8  14       63.90       45.20     18.99 o
   2   8  14       16.28       28.58     18.18 o
   3   8  14        0.99      -13.90     16.04 o
   4   8  14        5.25        9.94     19.21 o
  -7   9  14        4.86       -0.95     14.12 o
  -6   9  14       18.57       23.20     29.61 o
  -5   9  14       17.90       14.23     27.78 o
  -4   9  14       20.58       27.64     27.46 o
  -3   9  14        4.03       16.61     26.31 o
  -2   9  14      111.09      104.74     35.83 o
  -1   9  14       26.29       42.61     19.81 o
   0   9  14       68.12       75.84     24.64 o
   1   9  14        1.31       -1.93     17.94 o
 -15   1  15        0.14       -0.98     13.41 o
 -14   1  15      141.15      142.70     18.78 o
 -13   1  15      177.80      189.99     23.12 o
 -11   1  15      124.92      113.01     15.01 o
  -9   1  15       94.00      111.99     17.44 o
  -5   1  15      659.08      697.53     21.72 o
  -4   1  15      132.91      145.55      8.98 o
  -3   1  15     4396.05     4507.53    122.31 o
  -2   1  15       11.20        9.56      4.85 o
   0   1  15      234.06      253.33     20.34 o
   1   1  15      310.50      279.44     17.74 o
   5   1  15       19.03       27.01     15.24 o
   7   1  15       33.02       52.53     25.31 o
   8   1  15        0.08        4.44     21.46 o
 -15   2  15       16.14       28.24     18.15 o
 -14   2  15      124.42      145.37     29.74 o
 -13   2  15        1.72        3.29     11.87 o
 -12   2  15        4.21        3.58      9.82 o
 -11   2  15       25.32       34.20     12.11 o
 -10   2  15      164.43      147.20     15.11 o
  -8   2  15      155.78      172.94     10.40 o
  -6   2  15       88.66       79.59     10.39 o
  -1   2  15      746.31      781.09     25.88 o
   0   2  15        0.01       -1.39      5.18 o
   1   2  15      106.14       97.61     10.50 o
   4   2  15       11.04        7.40     10.15 o
   5   2  15      139.03       85.85     25.53 o
   6   2  15       99.96       97.65     27.78 o
   7   2  15       18.31       32.95     24.39 o
   8   2  15        5.97       -8.28     19.91 o
   9   2  15        4.52      -14.23     22.47 o
 -15   3  15       12.68       24.64     19.49 o
 -14   3  15       29.89       37.83     18.43 o
 -13   3  15        2.27       12.91     14.86 o
 -12   3  15        6.75        5.12     10.50 o
 -11   3  15      269.62      255.82     20.14 o
 -10   3  15       69.93       86.01     13.29 o
  -9   3  15      111.01      117.12     12.43 o
  -8   3  15      426.41      415.25     20.93 o
  -7   3  15       22.11       19.31      6.83 o
  -4   3  15      264.19      179.38     20.68 o
  -1   3  15      578.00      545.56     32.88 o
   0   3  15        0.30       -3.67      4.30 o
   2   3  15      387.86      403.02     22.22 o
   8   3  15      124.33      131.28     37.02 o
   9   3  15        7.65       -7.14     22.70 o
 -14   4  15       48.31       73.06     20.58 o
 -13   4  15        0.16       14.73     29.01 o
 -12   4  15      120.47      132.36     19.84 o
 -11   4  15        4.66       -3.24     11.71 o
 -10   4  15      102.41      121.40     16.93 o
  -8   4  15       97.83       83.44     11.06 o
  -7   4  15      208.98      203.92     14.96 o
  -6   4  15       13.27       13.53      6.85 o
  -3   4  15       49.75       55.19      8.28 o
  -2   4  15       14.66       10.74      7.41 o
   0   4  15       81.94       91.47     11.87 o
   1   4  15      232.11      179.74     25.49 o
   4   4  15       18.29       25.17     20.87 o
   7   4  15       56.78       71.57     28.65 o
   8   4  15        5.57        1.05     24.02 o
 -13   5  15       27.84       27.91     20.08 o
 -11   5  15       14.75       20.29     17.32 o
 -10   5  15       28.59       30.46     16.97 o
  -9   5  15      193.15      196.08     18.09 o
  -8   5  15       71.19       73.23     12.44 o
  -7   5  15     1000.44     1025.24     41.32 o
  -6   5  15      161.05      159.96     12.21 o
  -5   5  15       16.83       19.43      9.02 o
  -4   5  15        1.34       -0.39      6.07 o
  -3   5  15      187.68      178.32     13.34 o
  -2   5  15       17.78       15.81      7.32 o
   0   5  15       36.60       28.36      8.99 o
   1   5  15      218.22      219.21     24.42 o
   2   5  15      110.54      100.17     27.73 o
   3   5  15      175.15      200.67     24.74 o
   4   5  15      149.36      156.35     24.23 o
   5   5  15        0.56        2.33     21.00 o
   6   5  15       49.25       61.59     28.10 o
   7   5  15        3.34       15.74     26.13 o
   8   5  15        0.88       -0.05     26.63 o
 -12   6  15      161.81      176.48     28.86 o
 -11   6  15       21.13       23.22     18.59 o
 -10   6  15       18.19       25.64     16.38 o
  -6   6  15       43.53       34.43     13.12 o
  -5   6  15        9.18        0.60     10.53 o
  -4   6  15      405.32      404.38     21.02 o
  -3   6  15        1.22        0.32      7.88 o
  -2   6  15      939.84      951.33     39.93 o
  -1   6  15      220.55      235.60     18.04 o
   0   6  15       36.89       17.75     13.81 o
   2   6  15      228.55      227.29     26.65 o
   3   6  15      111.39      108.25     22.23 o
   4   6  15       29.01       31.67     27.32 o
   5   6  15       57.12       86.41     23.57 o
   6   6  15        0.81        3.99     19.05 o
   7   6  15        0.00       -5.78     20.39 o
 -11   7  15        3.85        6.66     17.62 o
 -10   7  15        0.23        2.07     15.66 o
  -9   7  15       21.47       20.77     13.73 o
  -8   7  15        8.99       -4.71     13.83 o
  -7   7  15       17.11       11.73     13.97 o
  -6   7  15       75.50      105.34     30.70 o
  -5   7  15      182.25      182.73     19.64 o
  -4   7  15       29.49       46.14     11.95 o
  -3   7  15       51.73       44.67      7.39 o
  -2   7  15        0.00       -1.81      5.62 o
  -1   7  15        1.07        7.69     13.99 o
   0   7  15        3.71       12.83     14.86 o
   1   7  15       41.12       38.80     17.55 o
   2   7  15       14.32       -0.95     14.80 o
   3   7  15        0.06        0.66     16.31 o
   4   7  15       42.49       58.80     22.34 o
   5   7  15       25.79       24.72     21.13 o
  -9   8  15        9.27       25.70     15.45 o
  -8   8  15        5.66       -5.38     15.42 o
  -7   8  15        3.01       -1.74     13.69 o
  -3   8  15       54.56       68.09     29.38 o
  -2   8  15       62.06       60.21     20.05 o
  -1   8  15        5.11       -6.16     14.14 o
   0   8  15      182.35      180.46     31.07 o
   1   8  15      108.05       98.82     23.13 o
   2   8  15        7.74        7.50     16.64 o
   3   8  15       13.49        4.28     18.09 o
   4   8  15        1.29       -4.68     18.82 o
  -6   9  15        0.60       10.30     30.48 o
  -5   9  15        1.72        5.90     27.50 o
  -4   9  15        0.76        2.06     28.37 o
  -3   9  15        7.60       15.47     28.60 o
  -2   9  15        0.03       17.94     28.83 o
  -1   9  15       33.02       37.15     19.72 o
   0   9  15       13.97        3.80     18.46 o
   1   9  15      145.09      139.50     26.32 o
 -15   0  16        5.00        2.31     19.61 o
 -14   0  16        5.18        0.24     17.60 o
 -10   0  16      156.94      156.40     21.75 o
  -8   0  16       19.51       19.77     14.64 o
  -7   0  16     1182.07     1203.95     58.32 o
  -4   0  16      207.82      229.48     20.96 o
  -3   0  16      282.08      321.33     20.64 o
   0   0  16      491.82      432.43     38.90 o
 -15   1  16       21.49       16.19     14.06 o
 -14   1  16       28.42       35.67     14.33 o
 -13   1  16        5.21        3.18     10.84 o
 -12   1  16      301.01      284.17     47.27 o
  -9   1  16        0.59       -6.76      9.06 o
  -6   1  16     1808.98     1888.71     55.56 o
  -5   1  16        1.40       -2.40      3.36 o
   0   1  16      137.94      128.89     11.99 o
   1   1  16       24.32       21.64      9.06 o
   2   1  16       19.61       25.94     10.41 o
   3   1  16       18.18       18.46     10.70 o
   4   1  16      256.53      260.05     35.37 o
   5   1  16        1.49        0.89     10.95 o
   7   1  16       74.66       83.74     28.23 o
 -15   2  16       68.73       92.85     22.50 o
 -14   2  16       16.98       25.81     17.18 o
 -13   2  16       37.74       35.35     13.13 o
 -12   2  16      105.82       81.69     14.61 o
 -11   2  16      336.61      275.61     45.53 o
 -10   2  16       30.18       46.67     12.56 o
  -7   2  16       68.42       59.21      9.86 o
  -6   2  16        6.54       10.88      6.89 o
  -3   2  16      893.14      931.40     37.11 o
  -1   2  16      452.17      476.77     20.06 o
   0   2  16      137.13      126.53     12.24 o
   2   2  16      875.46      852.04     37.16 o
   3   2  16       69.43       77.15     14.05 o
   5   2  16       54.58       46.81     22.88 o
   6   2  16      256.98      274.70     40.86 o
 -15   3  16       28.72       26.89     19.31 o
 -14   3  16      195.04      221.19     26.36 o
 -12   3  16        0.00        1.97      9.89 o
 -11   3  16        8.62       10.04     10.62 o
  -9   3  16      188.04      188.88     17.59 o
  -8   3  16       89.10       90.01     11.30 o
  -7   3  16       17.06       10.67      6.90 o
  -2   3  16        0.99       -0.47      4.68 o
   0   3  16        2.21       -0.90      5.13 o
   4   3  16       28.06       14.41     19.13 o
   8   3  16        5.26        6.36     21.51 o
   9   3  16        1.29       10.75     26.95 o
 -14   4  16       18.14       22.40     17.34 o
 -13   4  16       62.99       75.55     19.28 o
 -12   4  16       72.23       70.51     17.10 o
 -11   4  16      319.09      288.43     24.68 o
  -9   4  16      179.83      181.85     15.37 o
  -8   4  16      194.23      197.99     15.11 o
  -7   4  16     1208.92     1163.82     40.23 o
  -6   4  16      263.48      243.36     14.57 o
  -5   4  16      181.35      175.41     13.21 o
  -3   4  16       55.26       55.91      8.62 o
   0   4  16      131.99      122.02     13.26 o
   1   4  16       13.55       17.49     11.78 o
   2   4  16        2.28        6.77     12.16 o
   6   4  16       36.58       54.00     27.64 o
   7   4  16       18.70        0.59     25.35 o
   8   4  16        3.26      -10.16     25.12 o
 -13   5  16        3.28        7.95     20.05 o
 -12   5  16      181.91      206.13     30.10 o
 -11   5  16       98.28      102.13     22.53 o
 -10   5  16       21.19       21.05     20.55 o
  -9   5  16        0.53       18.03     20.45 o
  -8   5  16      181.05      179.52     16.82 o
  -6   5  16      392.99      378.61     19.88 o
  -4   5  16      203.47      194.50     13.49 o
  -3   5  16      134.89      130.11     12.24 o
  -2   5  16      792.14      807.51     31.23 o
   0   5  16        6.02        1.14     11.26 o
   1   5  16      264.59      283.24     28.91 o
   2   5  16       43.94       37.45     15.11 o
   3   5  16       36.36       39.36     16.54 o
   4   5  16       59.34       65.34     20.01 o
   5   5  16        2.66        1.37     21.78 o
   6   5  16       12.21       -7.41     22.93 o
   7   5  16        1.13        9.47     26.59 o
 -12   6  16        1.85        3.68     18.72 o
 -11   6  16        9.91        7.49     17.52 o
 -10   6  16        0.28        6.40     15.57 o
  -9   6  16       14.48       22.10     23.11 o
  -8   6  16      127.13      132.01     19.99 o
  -7   6  16        5.57       -0.13     11.35 o
  -6   6  16        2.61        4.54     11.63 o
  -5   6  16      222.58      205.37     35.42 o
  -4   6  16      169.65      150.55     31.99 o
  -3   6  16        9.08        9.88      7.16 o
  -2   6  16       35.23       44.86     10.02 o
  -1   6  16       33.51       34.16     16.04 o
   0   6  16       54.31       42.42     15.50 o
   1   6  16       22.24       17.63     14.50 o
   2   6  16       66.71       64.25     18.66 o
   3   6  16        4.65        3.88     15.35 o
   4   6  16       34.68       34.53     18.94 o
   5   6  16        0.00        8.98     18.15 o
   6   6  16        0.04       -4.14     18.93 o
 -11   7  16        0.28        2.88     18.21 o
 -10   7  16       37.81       48.91     19.92 o
  -9   7  16       16.83       22.38     16.99 o
  -8   7  16      116.77      123.35     20.65 o
  -7   7  16      161.97      165.60     21.13 o
  -6   7  16        0.09        0.10     12.00 o
  -4   7  16      368.86      389.41     49.47 o
  -3   7  16      131.04      122.03     14.37 o
  -2   7  16      145.65      158.97     23.20 o
   0   7  16      140.77      144.49     23.86 o
   1   7  16      495.09      421.95     49.51 o
   2   7  16       43.22       51.76     19.34 o
   3   7  16       79.42       71.62     22.62 o
   4   7  16        0.02       -6.97     18.38 o
   5   7  16        5.49       11.48     19.87 o
  -9   8  16       14.83        8.19     13.83 o
  -8   8  16        1.27      -10.60     15.34 o
  -7   8  16       12.56        8.51     15.04 o
  -6   8  16        0.26       -1.38     12.83 o
  -5   8  16       29.34       30.87     12.19 o
  -4   8  16        0.19        1.24     23.75 o
  -3   8  16       36.23       44.11     27.00 o
  -2   8  16      137.11      129.99     24.32 o
  -1   8  16        1.10       -7.12     15.53 o
   0   8  16        3.32       16.22     17.80 o
   1   8  16       49.69       44.21     30.43 o
   2   8  16       17.83       17.72     18.99 o
   3   8  16        1.14       -3.10     17.14 o
  -6   9  16       75.44       59.17     33.86 o
  -5   9  16        0.33        5.72     26.40 o
  -4   9  16       60.13       63.38     33.63 o
  -3   9  16       13.28       11.30     29.19 o
  -2   9  16       65.74       53.58     32.49 o
  -1   9  16       18.11       34.51     20.46 o
   0   9  16      127.90      146.46     27.52 o
 -15   1  17       38.48       52.54     16.95 o
 -14   1  17       48.29       61.49     15.58 o
 -13   1  17        0.54        6.37     11.52 o
 -12   1  17       28.08       33.86     30.48 o
  -7   1  17      945.06      889.23     36.95 o
  -6   1  17      109.41      107.41      7.88 o
  -5   1  17      381.55      416.08     15.70 o
  -4   1  17      215.13      198.40     12.50 o
  -2   1  17      101.51      100.96      8.98 o
   0   1  17       18.65       19.67      8.43 o
   7   1  17       36.43       23.84     24.76 o
 -15   2  17       44.83       46.53     20.65 o
 -14   2  17       29.41       31.24     17.65 o
 -13   2  17        5.13        0.30     10.65 o
 -12   2  17       58.37       56.11     13.40 o
 -11   2  17       21.92        4.81     10.26 o
  -7   2  17       89.71       92.05     11.10 o
  -6   2  17       76.46       75.27     10.24 o
  -3   2  17      123.90      122.71     11.79 o
  -2   2  17        9.91        8.88      6.90 o
  -1   2  17       67.33       79.29      8.42 o
   0   2  17      168.62      154.74     13.87 o
   1   2  17        3.47        6.32      7.13 o
   2   2  17       10.38        3.22      8.96 o
   3   2  17       11.00       10.43     17.16 o
   4   2  17      502.28      487.29     52.85 o
   6   2  17       58.72       37.43     23.06 o
   7   2  17        2.07      -16.84     17.85 o
   8   2  17       18.04       14.46     25.35 o
 -15   3  17       14.60        5.34     18.12 o
 -14   3  17        6.13        8.94     16.35 o
 -13   3  17        0.71       -3.04     13.97 o
 -12   3  17       24.77       19.10     11.61 o
 -11   3  17      242.72      223.51     19.38 o
 -10   3  17      258.97      238.99     26.40 o
  -7   3  17       30.29       47.31     10.65 o
  -4   3  17      119.10      117.48      8.55 o
  -2   3  17       77.13       81.08     14.34 o
   0   3  17       95.04       85.99      9.31 o
   3   3  17        7.58       15.47     18.03 o
   5   3  17        9.33       31.85     22.38 o
   6   3  17      120.68      128.77     32.63 o
   7   3  17        0.38        2.93     22.19 o
   8   3  17       37.07       23.02     28.65 o
 -14   4  17      107.01      117.36     22.48 o
 -13   4  17        4.89       -4.60     14.40 o
 -12   4  17       48.26       50.25     16.15 o
 -11   4  17       41.40       40.25     14.75 o
 -10   4  17       29.95       40.84     19.15 o
  -9   4  17      205.68      190.95     16.11 o
  -8   4  17        0.23       -0.61      7.96 o
  -7   4  17      451.86      423.53     21.04 o
  -4   4  17     1522.64     1555.58     48.77 o
  -3   4  17      199.27      218.67     15.09 o
  -2   4  17       58.60       61.86     14.05 o
   0   4  17        0.69        2.26     11.03 o
   3   4  17       76.73       64.06     25.40 o
   4   4  17       15.94        7.96     20.18 o
   5   4  17       21.98       30.38     23.06 o
   6   4  17       15.44       50.29     27.32 o
   7   4  17       34.86        2.56     23.89 o
   8   4  17       11.32       32.81     31.21 o
 -13   5  17        6.15        8.98     19.66 o
 -12   5  17        0.51       -3.91     16.96 o
 -11   5  17       60.82       46.98     19.32 o
 -10   5  17      125.29      139.59     21.75 o
  -9   5  17       14.11       -0.18     19.04 o
  -7   5  17        4.38       -3.27     11.31 o
  -6   5  17       53.10       44.30     13.72 o
  -4   5  17      112.23      104.16     10.31 o
  -3   5  17       32.22       33.20      8.53 o
  -2   5  17       17.11       21.96      9.12 o
  -1   5  17      162.92      149.54     20.94 o
   0   5  17      383.42      361.51     30.85 o
   2   5  17       42.24       37.46     16.14 o
   3   5  17      147.69      155.26     23.89 o
   4   5  17       11.59       12.37     16.40 o
   5   5  17       34.89       47.91     28.00 o
   6   5  17       42.29       59.26     31.03 o
   7   5  17       30.12       45.16     31.94 o
 -12   6  17       53.26       70.01     23.18 o
 -11   6  17       89.65      113.60     23.72 o
 -10   6  17        9.14       12.57     15.70 o
  -9   6  17        0.93        0.54     13.99 o
  -8   6  17      137.16      155.67     21.36 o
  -6   6  17       49.82       50.44     15.01 o
  -5   6  17        8.18       17.29     12.24 o
  -3   6  17        1.63       11.10     14.06 o
  -2   6  17      291.12      270.51     28.72 o
  -1   6  17      268.06      270.88     28.49 o
   0   6  17       70.69       60.77     17.21 o
   2   6  17       18.25       16.76     16.85 o
   3   6  17        7.42       11.58     23.47 o
   4   6  17       60.08       95.54     23.35 o
   5   6  17        0.95       12.00     19.10 o
   6   6  17       31.25       25.14     21.95 o
 -11   7  17        0.12       -5.02     17.39 o
 -10   7  17       16.72       17.68     17.32 o
  -9   7  17        2.31       -6.64     14.98 o
  -8   7  17       78.81       92.47     19.25 o
  -7   7  17        2.69        2.97     13.24 o
  -6   7  17       10.80        5.68     12.65 o
  -5   7  17       76.23       79.53     15.65 o
  -4   7  17      111.12      121.33     15.87 o
  -3   7  17        4.06        1.21      8.52 o
  -2   7  17        2.09        2.77     14.64 o
  -1   7  17       44.42       62.45     18.93 o
   0   7  17        0.99       -1.67     15.79 o
   1   7  17        0.07        5.78     15.99 o
   2   7  17       15.87        9.12     16.72 o
   3   7  17        2.45        1.26     17.56 o
   4   7  17        0.14       -5.46     18.40 o
  -9   8  17       13.36        8.72     18.20 o
  -8   8  17       22.55       32.40     17.82 o
  -7   8  17       47.68       52.23     17.41 o
  -6   8  17       49.03       54.25     15.87 o
  -5   8  17        2.70       13.73     28.33 o
  -3   8  17       94.49       88.68     31.30 o
  -2   8  17        0.07       -6.81     15.80 o
  -1   8  17       52.96       51.67     20.77 o
   0   8  17       13.56       11.05     18.14 o
   1   8  17       74.82       74.19     21.95 o
   2   8  17        1.66        2.21     17.75 o
  -5   9  17        3.35       -5.81     25.95 o
  -4   9  17        0.02       -8.92     27.04 o
  -3   9  17       25.56       25.35     30.75 o
  -2   9  17       95.79      112.14     25.32 o
  -1   9  17        9.02        7.28     19.13 o
 -15   0  18        0.05       -4.87     18.52 o
 -14   0  18       95.00      109.65     25.07 o
 -13   0  18      285.89      244.56     31.21 o
  -7   0  18      709.14      667.52     35.12 o
  -6   0  18        0.04       -3.92      6.24 o
  -5   0  18     1704.58     1657.51     71.29 o
   0   0  18       57.58       61.36     17.43 o
   1   0  18     2551.69     2597.55    144.14 o
   2   0  18      321.82      283.44     33.95 o
   3   0  18       20.31       14.87     15.92 o
   5   0  18      181.47      189.03     34.37 o
 -15   1  18      109.13      134.05     20.45 o
 -14   1  18        4.16        4.51     12.08 o
 -13   1  18       14.91       24.71     12.48 o
 -11   1  18      111.70      100.36     14.81 o
  -9   1  18       25.11       14.45     13.07 o
  -7   1  18        1.22        0.47      6.41 o
  -5   1  18      452.07      478.90     18.16 o
  -4   1  18       12.41       15.88      5.83 o
  -2   1  18        0.11       -3.55      4.88 o
  -1   1  18       79.19       89.80     12.67 o
   0   1  18       27.48       24.12      9.62 o
   4   1  18       26.06       34.91     20.18 o
   5   1  18       62.07       62.00     23.29 o
   6   1  18       10.94        4.35     18.03 o
 -15   2  18       47.86       46.59     20.09 o
 -14   2  18        2.25      -11.27     11.27 o
 -13   2  18        0.27       -3.71     10.03 o
 -12   2  18       72.29       79.86     14.45 o
 -11   2  18      133.93      114.67     15.26 o
  -9   2  18      418.27      409.82     22.11 o
  -8   2  18      229.09      216.68     17.58 o
  -5   2  18      493.76      515.85     18.13 o
  -3   2  18      318.56      331.62     20.49 o
   0   2  18       25.14       33.99      8.79 o
   2   2  18      101.18      103.53     16.70 o
   4   2  18      470.55      487.84     53.63 o
   5   2  18      108.48      140.39     32.90 o
 -15   3  18        7.40        3.30     18.51 o
 -14   3  18       46.13       55.45     19.31 o
 -13   3  18        8.83       17.00     14.95 o
 -12   3  18       28.26       20.06     11.63 o
 -10   3  18        4.59        8.46     11.26 o
  -8   3  18      402.61      401.79     21.10 o
  -5   3  18      198.52      190.79     13.32 o
  -4   3  18     1700.86     1725.65     53.77 o
  -3   3  18       57.58       47.97      9.22 o
  -2   3  18      254.93      217.10     21.70 o
  -1   3  18      363.58      353.75     21.49 o
   0   3  18       42.57       24.91     12.01 o
   1   3  18      235.22      187.71     31.94 o
   2   3  18       15.57       19.68     17.94 o
   4   3  18      141.58      175.31     33.77 o
   6   3  18      160.23      157.50     37.57 o
   7   3  18        0.28       -9.66     21.83 o
   8   3  18       74.44       60.95     34.50 o
 -14   4  18       11.27        9.55     17.46 o
 -13   4  18        2.50       -2.44     14.16 o
 -12   4  18       68.31       35.59     16.02 o
 -11   4  18      279.14      266.74     24.13 o
 -10   4  18      245.24      266.77     21.90 o
  -9   4  18      159.46      148.36     14.37 o
  -8   4  18      195.75      200.73     15.79 o
  -7   4  18      283.31      281.66     17.89 o
  -5   4  18      479.90      427.72     20.61 o
  -4   4  18      303.11      302.59     17.82 o
  -2   4  18      140.83      157.78     15.40 o
  -1   4  18       42.83       42.58     14.03 o
   0   4  18      539.45      530.66     36.98 o
   1   4  18      116.20      104.69     19.37 o
   2   4  18        8.91       10.94     19.40 o
   3   4  18      134.94      113.94     29.51 o
   5   4  18       56.65       60.45     28.87 o
   6   4  18       43.25       70.42     32.35 o
   7   4  18       20.19        9.61     26.63 o
 -13   5  18        0.31        3.91     19.57 o
 -12   5  18       34.05       46.03     20.77 o
 -11   5  18       18.76       27.87     17.33 o
 -10   5  18        6.73        5.05     14.01 o
  -9   5  18       22.34        9.94     14.20 o
  -8   5  18       17.30       10.54     12.73 o
  -4   5  18      963.74      955.40     36.16 o
  -3   5  18      105.38       84.99     13.91 o
  -2   5  18      155.67      149.33     20.20 o
   0   5  18      345.55      295.53     28.45 o
   2   5  18       38.52       36.83     16.77 o
   3   5  18        1.32       -1.62     14.48 o
   4   5  18       59.45       95.55     23.09 o
   5   5  18        8.81       19.36     26.59 o
   6   5  18       43.29       57.61     32.67 o
 -12   6  18        0.38       10.17     19.58 o
 -11   6  18       16.49       17.72     17.97 o
 -10   6  18       16.52       19.40     25.49 o
  -9   6  18       73.81       86.36     18.94 o
  -8   6  18       83.60       95.35     18.66 o
  -7   6  18       15.39       18.35     13.57 o
  -6   6  18      176.40      190.86     36.33 o
  -5   6  18        4.45       -1.84     11.36 o
  -4   6  18        2.66        3.90     11.14 o
  -2   6  18       26.08       24.20     15.57 o
  -1   6  18       72.44       49.55     17.00 o
   0   6  18       21.85       28.49     15.56 o
   1   6  18        4.56        5.32     14.99 o
   2   6  18       47.61       60.84     20.03 o
   3   6  18       43.64       46.36     19.90 o
   4   6  18       69.86       72.72     23.44 o
   5   6  18        0.64       -6.07     19.57 o
 -11   7  18       16.84       -0.33     18.61 o
 -10   7  18        1.20       -0.93     17.02 o
  -9   7  18        4.85       -5.81     15.11 o
  -8   7  18        2.43        3.23     14.46 o
  -5   7  18        2.03        3.69     12.30 o
  -4   7  18      159.57      162.63     20.18 o
  -3   7  18       96.29       90.72     13.43 o
  -1   7  18      318.83      318.03     34.35 o
   0   7  18        0.05       -0.69     14.99 o
   1   7  18       20.40       32.90     28.10 o
   2   7  18       84.66       78.33     22.28 o
   3   7  18       72.70       75.47     23.54 o
   4   7  18       28.89       43.89     22.08 o
  -9   8  18       17.46       33.19     19.57 o
  -7   8  18        0.57      -12.13     14.60 o
  -6   8  18        0.61        5.51     13.31 o
  -5   8  18        2.91        4.91     12.45 o
  -4   8  18        0.29        1.97     24.71 o
  -3   8  18       21.63       18.99     25.53 o
  -2   8  18      123.89      104.80     23.59 o
  -1   8  18        0.98        4.25     16.87 o
   0   8  18       71.97       86.34     23.90 o
   1   8  18        6.74       12.34     18.13 o
   2   8  18       10.23        5.40     19.18 o
  -4   9  18        9.24        4.62     29.88 o
  -3   9  18        8.81       16.38     29.33 o
 -15   1  19        7.84        7.28     14.43 o
 -14   1  19       60.74       62.77     16.20 o
 -13   1  19       33.08       27.42     12.86 o
 -12   1  19       55.28       69.19     14.51 o
  -7   1  19       20.65       25.90     16.57 o
  -6   1  19        0.49       -3.20      4.17 o
  -4   1  19     2804.22     2790.99     90.80 o
  -3   1  19      179.65      180.34     15.05 o
  -2   1  19      207.63      183.77     15.97 o
   0   1  19       52.45       41.43     11.75 o
   3   1  19       18.54       14.78     11.45 o
   4   1  19      171.63      188.07     34.55 o
 -15   2  19        2.41       16.10     18.23 o
 -14   2  19        0.04        5.27     12.51 o
 -13   2  19       22.11       19.28     12.06 o
 -12   2  19        6.51       16.38     11.46 o
 -11   2  19       58.66       47.22     14.02 o
 -10   2  19      147.45      159.96     19.10 o
  -9   2  19      175.87      165.12     16.46 o
  -5   2  19      362.19      365.22     15.13 o
  -4   2  19      263.04      274.84     13.90 o
  -3   2  19      150.20      133.69     13.50 o
  -1   2  19        0.58       -1.31      5.79 o
   0   2  19      837.72      848.40     45.23 o
   1   2  19     1250.60     1202.80     58.35 o
   2   2  19      224.69      233.83     35.23 o
   3   2  19       49.69       25.76     19.77 o
   4   2  19       36.02       14.05     18.53 o
   5   2  19       32.88       35.56     23.52 o
   6   2  19        0.01       19.95     23.61 o
   7   2  19       23.16       30.16     28.10 o
 -15   3  19      114.27      128.57     24.75 o
 -14   3  19       30.01       27.97     17.62 o
 -13   3  19       19.76        8.18     14.71 o
 -12   3  19        0.31        4.85     27.59 o
 -11   3  19       19.09       16.98     12.39 o
  -9   3  19      372.28      355.71     21.02 o
  -7   3  19      356.47      375.91     24.22 o
  -6   3  19      166.67      178.47     16.76 o
  -5   3  19      488.48      498.96     22.72 o
  -4   3  19      303.24      294.81     13.58 o
  -2   3  19      391.05      381.60     22.97 o
   0   3  19      419.77      403.24     30.83 o
   6   3  19      208.32      221.93     42.37 o
   7   3  19       29.66       39.77     29.06 o
 -14   4  19      138.44      156.22     24.37 o
 -13   4  19       28.41       31.30     16.19 o
 -12   4  19        0.63       -4.33     13.14 o
 -11   4  19       33.77       43.64     17.44 o
 -10   4  19        0.21       -2.40     12.35 o
  -9   4  19       10.94        4.18      9.06 o
  -8   4  19      278.16      268.49     18.02 o
  -7   4  19       43.42       53.11     10.29 o
  -6   4  19      335.31      320.81     22.24 o
  -4   4  19      819.97      897.15     42.04 o
  -3   4  19      321.80      294.76     26.75 o
   0   4  19        0.03       -3.61     10.63 o
   1   4  19      683.15      662.04     42.56 o
   2   4  19       79.82      101.56     19.35 o
   3   4  19       13.12        5.03     18.67 o
   5   4  19      107.10      114.44     35.69 o
   6   4  19        0.17        1.19     23.66 o
   7   4  19       10.26        0.96     26.77 o
 -13   5  19        4.06       15.95     20.67 o
 -12   5  19        0.08       -9.19     15.88 o
 -11   5  19        9.97       12.45     22.74 o
 -10   5  19       64.93       64.71     18.20 o
  -9   5  19       17.31       15.33     14.87 o
  -7   5  19       54.48       66.06     16.36 o
  -4   5  19      135.59      167.32     22.73 o
  -3   5  19        9.47       18.76     20.04 o
  -2   5  19       44.70       42.16     15.45 o
  -1   5  19       80.70       75.81     17.71 o
   0   5  19       58.25       65.81     18.01 o
   1   5  19      122.47      114.42     20.10 o
   2   5  19      160.01      175.44     34.87 o
   3   5  19       12.34       -0.07     14.65 o
   4   5  19        0.84        1.72     16.87 o
   5   5  19        8.40       -6.37     17.54 o
   6   5  19        6.35       -5.35     26.82 o
 -12   6  19       66.35      101.82     25.92 o
 -11   6  19       88.81       98.19     23.34 o
 -10   6  19        4.81        2.71     15.05 o
  -6   6  19      263.18      225.95     24.56 o
  -5   6  19      118.27      129.08     18.39 o
  -3   6  19      220.99      184.77     25.27 o
   0   6  19       16.22       17.34     14.80 o
   1   6  19       86.20       82.56     19.23 o
   2   6  19        2.32       17.68     16.11 o
   3   6  19       18.43       20.96     27.41 o
   4   6  19      103.57       97.41     25.19 o
   5   6  19       10.44       28.47     21.49 o
 -11   7  19        1.48       15.85     19.22 o
 -10   7  19        0.70        0.91     16.58 o
  -9   7  19        6.07        6.29     15.77 o
  -8   7  19        2.61       -0.94     14.66 o
  -7   7  19       17.92       21.10     14.47 o
  -6   7  19       21.50       28.23     27.78 o
  -5   7  19       22.19       15.13     13.13 o
  -4   7  19       57.86       56.19     14.52 o
  -3   7  19       61.61       63.87     12.90 o
  -2   7  19       28.19       23.68     17.27 o
  -1   7  19       51.39       55.44     20.20 o
   0   7  19        6.72        4.62     16.64 o
   1   7  19        5.50       -7.84     15.03 o
   2   7  19       10.12       -5.06     16.33 o
   3   7  19        0.01        4.98     18.04 o
  -8   8  19       57.91       63.41     20.20 o
  -7   8  19       40.62       67.55     18.56 o
  -6   8  19       13.35        8.67     13.81 o
  -5   8  19        8.36        9.17     13.53 o
  -4   8  19       74.72      111.53     16.67 o
  -3   8  19       26.50       19.01     12.19 o
  -2   8  19        5.67       10.78      9.94 o
   0   8  19       76.59       60.87     22.32 o
   1   8  19       33.13       25.17     20.98 o
 -15   0  20       78.38       84.24     28.14 o
 -14   0  20       34.54       46.97     21.48 o
 -13   0  20       56.50       76.38     21.57 o
 -12   0  20       19.10       17.26     16.62 o
  -8   0  20     1034.11     1021.72     50.07 o
  -7   0  20        1.59        1.51      7.22 o
  -1   0  20     2012.85     2015.94    139.06 o
   0   0  20      514.25      495.76     46.08 o
   2   0  20        1.47        5.67     13.18 o
   4   0  20       10.14       15.38     18.99 o
 -15   1  20        3.77        3.67     14.04 o
 -14   1  20        0.70        2.02     12.09 o
 -13   1  20        0.18       -0.65     19.44 o
 -12   1  20       19.41       18.92     15.02 o
 -11   1  20        9.19        6.84     12.20 o
  -8   1  20      395.03      397.52     23.44 o
  -7   1  20      339.08      349.38     16.92 o
  -6   1  20      397.54      432.89     18.79 o
  -3   1  20       18.93       17.51      9.46 o
  -2   1  20        0.83        0.66      6.59 o
  -1   1  20      467.31      475.25     31.79 o
   0   1  20      800.67      780.30     43.54 o
   2   1  20       21.31       27.70     12.34 o
   3   1  20        2.62        4.30     15.38 o
   4   1  20       27.38       11.99     20.09 o
   5   1  20        0.87        7.00     20.64 o
 -15   2  20        2.13       12.50     17.76 o
 -14   2  20       31.94       39.08     15.05 o
 -13   2  20       41.06       38.36     13.75 o
 -12   2  20      110.48      112.83     16.41 o
 -11   2  20       23.88        8.02     11.60 o
 -10   2  20       85.46       98.14     16.19 o
  -8   2  20       98.98      114.84     13.92 o
  -6   2  20      463.65      491.13     18.11 o
  -5   2  20      416.91      460.92     19.32 o
  -4   2  20     1021.17     1028.15     34.81 o
  -3   2  20       65.19       44.12     10.06 o
   0   2  20      222.01      220.38     22.33 o
   5   2  20       18.43       15.74     23.57 o
   6   2  20       25.53       66.76     30.84 o
 -15   3  20       29.92       43.30     26.48 o
 -14   3  20       51.29       57.89     19.71 o
 -13   3  20       63.25       60.96     18.32 o
 -12   3  20       20.59       29.97     12.44 o
 -11   3  20      109.89      125.01     17.44 o
 -10   3  20       40.55       36.22     10.75 o
  -9   3  20       22.12       20.67      9.03 o
  -8   3  20        4.19       -0.28      8.33 o
  -6   3  20      168.60      146.13     15.19 o
  -1   3  20      214.06      175.98     21.26 o
   0   3  20      234.08      226.42     23.72 o
   2   3  20       42.42       43.84     22.56 o
   5   3  20      122.42      163.55     36.29 o
   6   3  20        8.07        5.13     25.31 o
   7   3  20        0.60       -3.84     26.13 o
 -14   4  20      120.32      134.55     28.76 o
 -13   4  20       12.40       20.73     16.40 o
 -12   4  20        0.06        3.60     13.69 o
  -9   4  20        1.90       -2.56      8.58 o
  -7   4  20      106.85      102.51     14.90 o
  -6   4  20        0.65       -0.79      8.60 o
  -5   4  20      477.62      505.44     28.34 o
  -4   4  20      186.93      184.93     17.80 o
  -3   4  20      169.92      151.57     19.93 o
  -2   4  20        9.02        8.93     12.46 o
  -1   4  20      217.40      186.10     31.03 o
   0   4  20      455.53      413.89     33.52 o
   4   4  20       15.14        9.29     22.65 o
   5   4  20       14.87       14.60     26.72 o
   6   4  20        0.05      -11.85     23.61 o
 -13   5  20       32.15       33.66     22.03 o
 -12   5  20        0.01        6.51     17.43 o
 -11   5  20       64.22       42.79     24.66 o
 -10   5  20      108.49      117.66     21.69 o
  -9   5  20       83.70       88.82     19.02 o
  -7   5  20       35.53       29.40     14.32 o
  -6   5  20      754.45      757.45     44.63 o
  -5   5  20       57.25       59.50     15.47 o
  -3   5  20      104.64       96.83     19.64 o
  -2   5  20       43.18       25.25     14.35 o
   0   5  20       32.79       21.59     13.97 o
   1   5  20      183.76      193.39     25.20 o
   2   5  20       37.25       29.11     16.71 o
   3   5  20       62.31       58.90     20.79 o
   4   5  20       36.86       36.01     19.82 o
   5   5  20        3.86        3.45     19.68 o
 -12   6  20       22.72       14.29     20.07 o
 -11   6  20       35.08       65.80     27.82 o
 -10   6  20       52.60       42.21     17.87 o
  -9   6  20       57.77       57.34     17.79 o
  -8   6  20       10.18       13.66     14.74 o
  -7   6  20       10.07        4.28     13.54 o
  -6   6  20       49.57       61.54     15.88 o
  -5   6  20       77.80       79.47     16.38 o
  -4   6  20       23.21        8.57     12.38 o
  -3   6  20       14.29       12.56     15.48 o
  -2   6  20       13.88        9.10     14.27 o
  -1   6  20       20.73       23.87     15.17 o
   0   6  20        5.16       -5.43     14.61 o
   1   6  20        3.19        4.64     15.35 o
   2   6  20       16.09        8.46     16.09 o
   3   6  20       10.77        7.71     18.10 o
   4   6  20       25.54       20.72     20.10 o
 -10   7  20       46.03       43.37     19.43 o
  -7   7  20       84.26      108.05     19.45 o
  -6   7  20       82.10       70.88     17.56 o
  -5   7  20       47.61       51.42     15.16 o
  -3   7  20        3.19       20.36     24.34 o
  -2   7  20      139.70      131.41     23.85 o
  -1   7  20      104.51      119.04     24.05 o
   0   7  20        2.09       11.23     17.53 o
   1   7  20      103.53      132.39     25.42 o
   2   7  20        4.54        3.91     17.44 o
   3   7  20       13.17       13.71     20.33 o
  -8   8  20       32.03       28.61     18.56 o
  -7   8  20       25.64       16.91     16.84 o
  -6   8  20       19.82       16.74     14.94 o
  -5   8  20        7.09       11.27     13.78 o
  -4   8  20       41.06       62.98     15.57 o
  -3   8  20       15.56       10.55     11.99 o
  -2   8  20        1.47       -0.66     10.33 o
  -1   8  20       39.08       38.30     20.87 o
   0   8  20        5.42        5.90     19.13 o
 -15   1  21       89.53      108.37     19.56 o
 -14   1  21       18.01       20.27     14.04 o
 -13   1  21       29.89       24.75     12.45 o
 -12   1  21        3.64        3.53     10.75 o
 -11   1  21        4.77        2.75     11.45 o
  -9   1  21      792.47      777.71     34.60 o
  -7   1  21      927.40      906.26     32.03 o
  -6   1  21      370.17      353.84     17.30 o
  -5   1  21      154.88      152.98     12.55 o
  -2   1  21      479.67      444.23     24.41 o
  -1   1  21      158.63      157.32     26.91 o
   0   1  21      511.22      518.44     33.85 o
   1   1  21      479.24      496.17     33.55 o
   3   1  21       91.66       98.80     27.23 o
 -15   2  21        0.21       -1.68     16.88 o
 -14   2  21       46.51       59.86     16.02 o
 -13   2  21        7.88        8.34     12.00 o
 -12   2  21        1.90        1.97     10.48 o
 -11   2  21       63.49       80.05     16.53 o
 -10   2  21       81.85       98.44     13.19 o
  -8   2  21      105.61       99.21     26.40 o
  -6   2  21      219.88      214.81     12.69 o
  -5   2  21      588.75      598.00     26.57 o
  -4   2  21      250.99      235.25     23.06 o
  -2   2  21       22.21       31.63     12.28 o
  -1   2  21     1176.92     1124.92     58.49 o
   0   2  21      673.65      671.89     59.95 o
   1   2  21       88.37       88.36     23.89 o
   2   2  21       97.17       91.47     26.04 o
   4   2  21       18.68       33.91     24.62 o
   5   2  21        0.06       -0.23     21.14 o
 -14   3  21       23.44       18.54     17.55 o
 -13   3  21       19.75       14.74     16.06 o
 -12   3  21       55.03       65.85     14.74 o
 -11   3  21      120.40      115.15     17.96 o
 -10   3  21        5.01        7.98      9.62 o
  -9   3  21      162.78      180.06     15.83 o
  -8   3  21       85.95       75.31     13.36 o
  -7   3  21       14.82       17.89      9.53 o
  -6   3  21      523.00      536.04     29.50 o
  -2   3  21        0.19       -2.49     10.25 o
   0   3  21        9.91       34.40     14.27 o
   2   3  21        0.60       -2.93     16.61 o
   6   3  21       86.85       89.64     35.74 o
 -14   4  21       32.13       48.82     23.61 o
 -13   4  21       18.26       28.65     20.47 o
 -12   4  21      112.92      134.05     20.27 o
 -11   4  21        1.00        0.17     14.91 o
 -10   4  21      179.46      175.48     18.67 o
  -9   4  21        1.10       -1.71      8.82 o
  -8   4  21        5.49       13.73      9.99 o
  -7   4  21       85.45      101.22     15.15 o
  -6   4  21      171.18      183.42     18.30 o
  -5   4  21      402.40      422.73     26.24 o
  -3   4  21        6.65        1.89     10.86 o
  -2   4  21      111.77      120.93     19.58 o
  -1   4  21      551.13      524.94     39.63 o
   0   4  21       30.95       39.42     15.48 o
   1   4  21        0.03        2.33     13.19 o
   2   4  21       14.44       21.55     15.30 o
   3   4  21       34.09       29.70     25.12 o
   4   4  21        4.07        3.07     21.42 o
   5   4  21      130.97      128.58     38.67 o
   6   4  21       10.05       22.28     28.05 o
 -13   5  21        0.75        0.62     18.62 o
 -12   5  21        9.61       11.66     18.37 o
 -11   5  21        1.45        1.39     14.27 o
 -10   5  21       11.54        7.80     14.31 o
  -8   5  21      212.61      205.49     24.45 o
  -7   5  21       26.23       21.31     15.00 o
  -6   5  21       18.84       14.27     13.02 o
  -5   5  21       78.90       66.27     16.10 o
  -3   5  21       62.61       53.36     23.98 o
  -2   5  21       26.94       23.63     14.80 o
  -1   5  21       15.05       28.60     21.96 o
   0   5  21        9.16       18.44     15.33 o
   1   5  21        6.54        6.08     13.91 o
   2   5  21       54.54       59.87     20.01 o
   3   5  21        0.05       12.21     17.18 o
   4   5  21       14.39        5.72     18.55 o
   5   5  21        3.57        4.61     20.68 o
 -12   6  21        0.01       -9.60     18.71 o
 -11   6  21        9.82       -3.55     16.32 o
 -10   6  21       58.88       50.13     19.38 o
  -9   6  21       36.16       52.72     18.03 o
  -7   6  21       87.96       65.47     17.64 o
  -5   6  21      369.95      316.89     45.30 o
  -4   6  21       97.33       96.52     17.93 o
  -3   6  21       26.61       36.24     25.95 o
  -2   6  21       15.52        6.33     14.46 o
  -1   6  21        0.04       -2.52     13.62 o
   0   6  21       76.89       63.71     19.73 o
   1   6  21      260.19      267.67     31.31 o
   2   6  21        0.00        2.85     16.37 o
   3   6  21      150.06      192.14     30.89 o
   4   6  21        0.99        7.36     20.69 o
 -10   7  21       50.74       54.93     21.15 o
  -9   7  21       10.48        8.43     17.12 o
  -8   7  21       14.77       27.84     16.13 o
  -7   7  21        2.86      -10.43     13.92 o
  -5   7  21        1.44        0.35     13.68 o
  -4   7  21       63.72       48.04     15.51 o
  -3   7  21       54.39       51.69     13.56 o
  -2   7  21       24.36       17.09     17.61 o
  -1   7  21        9.10       12.33     17.91 o
   0   7  21        4.34       -3.09     16.21 o
   1   7  21        0.06        4.61     17.48 o
   2   7  21       11.30       17.45     20.04 o
  -7   8  21       11.63        1.83     17.25 o
  -6   8  21       33.28       48.79     17.11 o
  -5   8  21       14.74       23.02     23.20 o
  -4   8  21        7.66       11.40     13.09 o
  -3   8  21        5.74       -1.89     12.71 o
  -2   8  21       15.59       17.89     11.80 o
  -1   8  21       83.33       88.53     24.61 o
 -15   0  22       88.21       94.92     27.51 o
 -14   0  22      160.55      180.04     30.90 o
 -12   0  22       46.76       65.56     20.90 o
 -10   0  22      103.35      106.16     28.10 o
  -7   0  22      752.86      705.58     38.79 o
  -6   0  22      615.44      602.76     34.61 o
  -5   0  22      115.90      108.04     17.48 o
  -4   0  22      683.62      707.17     55.60 o
  -3   0  22      677.48      666.88     37.55 o
   0   0  22      981.36      956.33     73.67 o
   2   0  22        0.18       -1.74     14.14 o
 -15   1  22        2.78       15.26     17.49 o
 -14   1  22       15.39        7.38     13.10 o
 -13   1  22       63.00       66.37     15.78 o
 -12   1  22        6.08        8.56     11.81 o
 -10   1  22       67.23       76.64     18.78 o
  -8   1  22       82.52       72.70      8.84 o
  -7   1  22      154.29      155.76     11.87 o
  -6   1  22        9.68       14.23      6.38 o
  -4   1  22        2.92       -6.56      6.87 o
  -3   1  22       17.62       31.68     11.49 o
  -2   1  22      278.39      277.78     20.10 o
  -1   1  22       65.27       62.80     14.39 o
   0   1  22       73.10       56.50     13.36 o
   1   1  22        1.66        5.08     15.65 o
   3   1  22       46.56       69.01     25.58 o
   4   1  22       15.79       33.50     22.19 o
 -15   2  22        0.57        2.02     17.13 o
 -14   2  22        0.33       -0.36     12.73 o
 -13   2  22       63.86       64.67     15.68 o
 -11   2  22      144.39      148.16     19.58 o
 -10   2  22      297.72      290.49     22.35 o
  -8   2  22        5.65       -3.55      8.51 o
  -7   2  22      577.51      541.77     30.56 o
  -6   2  22     2181.19     2174.99     65.17 o
  -5   2  22      244.33      234.98     15.51 o
  -3   2  22       53.31       54.21     13.99 o
  -1   2  22       54.62       65.27     15.63 o
   0   2  22      386.02      385.07     44.48 o
   1   2  22       42.28       62.83     23.15 o
   2   2  22       40.23       47.13     22.70 o
   3   2  22       10.26       14.87     20.87 o
   4   2  22      279.44      294.69     47.41 o
 -14   3  22        2.12        0.62     16.77 o
 -13   3  22       14.72       17.60     16.09 o
 -12   3  22       87.82       91.64     18.14 o
 -11   3  22      134.09      153.37     19.62 o
  -9   3  22      225.62      212.44     19.77 o
  -8   3  22      131.24      151.92     17.16 o
  -7   3  22       53.20       52.99     12.37 o
  -6   3  22       67.05       60.94     12.49 o
  -5   3  22      713.75      702.57     42.89 o
  -4   3  22      153.84      132.46     12.68 o
  -2   3  22       72.59       84.43     17.80 o
  -1   3  22      794.92      836.38     49.11 o
   0   3  22       63.38       83.03     18.08 o
   2   3  22        1.88        9.56     20.32 o
   4   3  22       36.07       14.96     23.89 o
   5   3  22       57.77       85.16     33.18 o
   6   3  22        2.36        5.40     26.86 o
 -14   4  22       20.25       17.01     22.09 o
 -13   4  22        1.56       -3.62     18.32 o
 -12   4  22        1.69       11.35     23.70 o
 -11   4  22       28.57       33.55     13.50 o
 -10   4  22      107.17       94.73     15.60 o
  -9   4  22      547.80      548.32     26.58 o
  -8   4  22      362.85      379.81     22.31 o
  -7   4  22        2.65       11.96     10.94 o
  -6   4  22       76.18       74.88     14.02 o
  -5   4  22       10.95       10.82     10.53 o
  -4   4  22        1.39        4.92     13.17 o
  -3   4  22      377.60      344.63     31.09 o
  -2   4  22      142.05      131.06     20.21 o
   0   4  22       52.68       52.62     16.43 o
   1   4  22       69.26       54.20     17.69 o
   2   4  22      111.55      121.72     22.43 o
   3   4  22       21.37        1.51     22.15 o
   4   4  22       82.70       83.05     31.57 o
   5   4  22       15.86       20.55     28.10 o
 -13   5  22       59.78       53.59     23.52 o
 -12   5  22       15.70        3.98     23.93 o
 -11   5  22       21.03       28.41     17.35 o
 -10   5  22       30.30       22.14     16.46 o
  -9   5  22       84.79      111.68     20.86 o
  -7   5  22       64.26       76.64     17.31 o
  -5   5  22       11.85        8.36     13.05 o
  -4   5  22       84.33       97.69     19.77 o
  -3   5  22       42.29       56.84     16.80 o
  -2   5  22       27.82       19.85     14.57 o
   0   5  22       49.48       45.68     17.74 o
   1   5  22       24.58       26.96     16.66 o
   2   5  22        7.40       -0.28     16.08 o
   3   5  22      189.57      164.23     27.99 o
   4   5  22       32.03       32.93     22.00 o
 -12   6  22        1.26       -3.24     18.92 o
 -11   6  22       21.12       17.43     18.44 o
 -10   6  22        5.84        7.51     16.21 o
  -9   6  22        0.05        2.84     15.75 o
  -8   6  22        5.36       -0.70     13.43 o
  -7   6  22        1.12        2.82     13.54 o
  -6   6  22       14.34       14.06     14.11 o
  -4   6  22        7.82        9.23     13.71 o
  -3   6  22       48.51       64.38     19.23 o
  -2   6  22        0.84        3.76     15.08 o
  -1   6  22        8.93       15.45     16.07 o
   0   6  22      151.33      142.51     25.07 o
   1   6  22       11.78        5.93     17.04 o
   2   6  22        9.98       15.56     18.49 o
   3   6  22       26.69       34.13     20.70 o
  -9   7  22       36.74       29.88     18.53 o
  -7   7  22       15.54        3.54     15.20 o
  -6   7  22       48.21       38.59     17.01 o
  -5   7  22      168.51      178.00     22.06 o
  -4   7  22        0.96        2.62     16.27 o
  -3   7  22       50.89       56.07     20.88 o
  -2   7  22        0.05       -4.89     16.48 o
  -1   7  22       55.58       64.55     22.05 o
   0   7  22        0.94       -6.72     17.36 o
   1   7  22      115.45      108.96     25.97 o
  -7   8  22        0.39        1.49     16.38 o
  -6   8  22       14.32        9.63     28.97 o
  -5   8  22        5.05       11.00     14.74 o
  -4   8  22       12.75        4.81     13.70 o
  -3   8  22        1.07        1.07     12.69 o
  -2   8  22        0.01       10.02     19.53 o
 -15   1  23        6.49       12.00     14.16 o
 -14   1  23       35.39       48.80     15.92 o
 -13   1  23        3.41       16.42     13.09 o
 -12   1  23      108.43      113.35     19.12 o
 -11   1  23      105.57       83.80     20.79 o
 -10   1  23      153.15      148.32     16.00 o
  -9   1  23       77.92       70.87     13.24 o
  -8   1  23       94.90       87.20      9.85 o
  -6   1  23      447.72      432.81     20.22 o
   0   1  23        6.35        1.65     13.64 o
   1   1  23      114.75      113.58     24.71 o
   3   1  23       69.46       37.07     24.16 o
 -15   2  23       25.29       19.01     19.17 o
 -14   2  23        0.16        7.78     13.80 o
 -13   2  23        0.93        4.27     12.31 o
 -11   2  23        0.71       -8.51     11.07 o
 -10   2  23        7.02        9.13     10.11 o
  -9   2  23       31.87       31.82     11.44 o
  -8   2  23      271.32      242.30     20.84 o
  -7   2  23      369.81      368.96     24.22 o
  -6   2  23      105.79      113.84     14.70 o
  -5   2  23       19.62       10.29      7.16 o
  -4   2  23        7.46        8.01      7.19 o
  -3   2  23       45.91       45.51     13.44 o
  -2   2  23      176.21      183.38     22.00 o
  -1   2  23      123.79      134.12     18.70 o
   0   2  23        6.31       18.49     18.17 o
   1   2  23       99.59       91.29     24.53 o
   2   2  23       23.75       25.67     21.37 o
   4   2  23       13.68       23.47     24.48 o
 -14   3  23        0.12       -4.88     16.14 o
 -13   3  23        9.21       17.93     15.84 o
 -12   3  23       82.79       87.58     17.73 o
 -11   3  23        4.13       -3.48      9.93 o
 -10   3  23       55.48       58.76     12.35 o
  -9   3  23        7.87        7.55     10.20 o
  -7   3  23       19.95       37.35     11.51 o
  -6   3  23      517.14      495.01     28.45 o
  -5   3  23      327.01      319.21     27.89 o
  -4   3  23      104.60      118.12     13.92 o
  -3   3  23        3.38       -5.36     11.05 o
  -1   3  23      261.90      286.68     28.67 o
   0   3  23       34.90       40.59     15.83 o
   1   3  23        8.61        9.43     18.99 o
   2   3  23        3.40        9.06     19.45 o
   3   3  23        0.05        7.69     19.95 o
   4   3  23       41.12       45.21     29.01 o
   5   3  23        3.14       14.05     26.72 o
 -13   4  23        1.02       15.83     20.35 o
 -12   4  23       64.80       82.05     31.76 o
 -11   4  23      164.52      167.94     19.77 o
 -10   4  23      133.15      137.27     18.16 o
  -9   4  23       91.98       89.14     14.95 o
  -8   4  23        8.53       -2.04     10.38 o
  -7   4  23      515.49      519.44     31.28 o
  -6   4  23       11.11       12.40     10.77 o
  -5   4  23      320.88      334.48     24.24 o
  -4   4  23       10.87        5.92     10.51 o
  -3   4  23       37.49       29.29     14.49 o
  -2   4  23        4.25        4.83     13.08 o
  -1   4  23       24.41       19.47     14.15 o
   0   4  23       21.83       14.90     13.83 o
   1   4  23       33.57       31.10     15.87 o
   2   4  23       45.93       33.34     17.11 o
   4   4  23       10.67       29.65     27.78 o
   5   4  23        6.11       -5.90     24.25 o
 -13   5  23        5.07        5.29     21.18 o
 -12   5  23        5.31       22.79     25.67 o
 -11   5  23        3.27        0.12     14.59 o
 -10   5  23       34.91       29.35     17.14 o
  -9   5  23      157.42      156.29     23.41 o
  -8   5  23        9.09       23.47     14.78 o
  -7   5  23        0.52       -2.37     12.51 o
  -5   5  23        4.94        2.85     13.00 o
  -4   5  23       15.55       19.81     23.02 o
  -1   5  23       28.39       17.63     16.07 o
   0   5  23        4.06        8.18     15.21 o
   1   5  23        3.61        2.44     14.96 o
   2   5  23       31.62       26.90     18.44 o
   3   5  23        0.40       16.70     17.21 o
   4   5  23      112.19      110.65     27.70 o
 -11   6  23       12.12        5.03     17.49 o
 -10   6  23      108.32      113.80     23.09 o
  -9   6  23       86.85      105.05     21.51 o
  -8   6  23        0.09        0.54     14.22 o
  -7   6  23       75.16       78.12     18.55 o
  -5   6  23        4.23       -3.82     12.77 o
  -4   6  23      177.39      195.33     23.59 o
  -3   6  23      141.91      158.44     24.85 o
  -2   6  23       11.35        8.29     16.25 o
  -1   6  23      153.40      142.31     24.98 o
   0   6  23       56.64       49.39     20.51 o
   1   6  23       21.19       13.64     27.87 o
   2   6  23        0.25       -0.58     17.99 o
  -9   7  23       39.23       48.10     20.18 o
  -8   7  23        0.06       -2.11     15.53 o
  -7   7  23       11.14       13.44     16.53 o
  -6   7  23       22.23       23.65     15.63 o
  -5   7  23       15.49       22.36     15.81 o
  -4   7  23       12.62        3.58     14.30 o
  -3   7  23        8.26        1.38     17.46 o
  -2   7  23       22.21       18.08     18.29 o
  -1   7  23        4.00        1.52     16.86 o
   0   7  23       22.33       29.24     20.05 o
  -5   8  23       48.42       59.37     17.73 o
  -4   8  23        0.10      -11.24     13.55 o
 -15   0  24        7.51        4.66     20.77 o
 -13   0  24      221.77      201.58     30.79 o
 -12   0  24      159.81      199.47     28.31 o
 -10   0  24      111.07       97.88     29.29 o
  -9   0  24     1082.85     1061.16     53.77 o
  -8   0  24     1355.12     1287.89     61.43 o
  -7   0  24       81.78       69.49     13.04 o
  -6   0  24     1202.81     1167.01     57.03 o
  -3   0  24       24.07       28.03     11.02 o
  -2   0  24        0.33        8.15     14.69 o
   0   0  24       92.93      110.65     25.44 o
 -15   1  24       13.73       -3.10     13.30 o
 -14   1  24       52.68       63.46     17.25 o
 -13   1  24       73.07       86.04     16.67 o
 -12   1  24       69.38       74.03     17.79 o
 -11   1  24       56.57       83.68     20.64 o
 -10   1  24        1.70       -0.10      8.78 o
  -9   1  24        0.93        2.51      9.22 o
  -8   1  24      126.82      115.47     15.28 o
  -7   1  24      230.87      232.23     15.04 o
  -6   1  24       93.18      109.08     11.11 o
  -5   1  24      106.47       95.48     12.91 o
  -3   1  24      104.68       81.76     15.30 o
  -2   1  24       37.42       45.90     13.38 o
  -1   1  24       22.59       16.34     16.93 o
   0   1  24       24.85       27.68     18.30 o
   2   1  24       51.50       56.33     23.11 o
 -14   2  24       49.59       44.82     16.26 o
 -13   2  24       30.91       32.93     14.48 o
 -12   2  24        1.83        1.92     13.35 o
 -11   2  24       14.85       22.38     25.81 o
  -9   2  24        1.85       -6.12      9.28 o
  -8   2  24       46.58       34.69     11.84 o
  -6   2  24      461.82      494.51     28.83 o
  -4   2  24      504.79      494.54     25.67 o
  -3   2  24      196.81      173.88     20.99 o
  -2   2  24       89.74       89.59     16.52 o
  -1   2  24       82.38       86.88     17.49 o
   0   2  24      145.74      174.71     32.67 o
   1   2  24        7.38        2.43     17.71 o
   2   2  24      287.78      273.09     42.92 o
   3   2  24        5.59       18.49     22.74 o
 -14   3  24       21.85       26.55     18.23 o
 -13   3  24       45.82       38.05     17.67 o
 -12   3  24        1.87       10.43     17.54 o
 -11   3  24       49.28       63.32     13.57 o
 -10   3  24       56.68       66.64     12.85 o
  -9   3  24        7.89       -1.37     10.25 o
  -8   3  24       80.99       85.38     14.63 o
  -7   3  24       63.44       63.37     13.38 o
  -6   3  24        3.30        7.62      9.65 o
  -5   3  24       25.45       26.70     13.41 o
  -4   3  24       18.31       15.56     13.06 o
  -2   3  24       67.26       57.03     15.87 o
   0   3  24      160.36      148.91     22.33 o
   2   3  24        0.15       -8.69     18.85 o
   3   3  24      207.93      184.23     38.99 o
   4   3  24       27.73       54.09     30.25 o
 -13   4  24       74.36       92.78     25.74 o
 -12   4  24       62.35       38.44     27.23 o
 -11   4  24        2.15        4.84     14.26 o
 -10   4  24       11.90       10.85     11.96 o
  -9   4  24       64.94       68.62     14.39 o
  -8   4  24       22.93       20.54     12.37 o
  -7   4  24      306.68      317.64     24.98 o
  -6   4  24       80.72       69.79     15.88 o
  -5   4  24        1.90        1.93     11.54 o
  -4   4  24      216.24      215.26     21.13 o
  -3   4  24        3.61        8.40     13.32 o
  -1   4  24       80.74       92.62     19.98 o
   0   4  24        3.31        2.51     13.88 o
   1   4  24        6.07        2.97     14.22 o
   2   4  24        5.09       -1.67     16.02 o
   3   4  24        0.63        5.66     17.87 o
   4   4  24       63.86       79.71     34.73 o
 -12   5  24       24.32       26.45     27.64 o
 -11   5  24       39.30       41.17     18.37 o
 -10   5  24        0.28        0.64     14.35 o
  -9   5  24        0.04        2.65     13.81 o
  -8   5  24       90.06       79.81     19.31 o
  -7   5  24       77.89       93.44     19.55 o
  -6   5  24       17.71       27.21     17.07 o
  -5   5  24        0.22       -0.96     13.31 o
  -4   5  24       62.90       80.57     20.13 o
  -3   5  24       81.05       96.06     20.38 o
  -2   5  24       38.16       24.58     15.62 o
  -1   5  24      131.48      135.45     34.23 o
   0   5  24       25.31       16.96     16.77 o
   1   5  24        3.29        0.99     15.67 o
   2   5  24        0.09       -5.01     16.05 o
   3   5  24       33.59       44.66     22.23 o
 -11   6  24       51.73       36.37     20.48 o
 -10   6  24       16.87       13.25     17.85 o
  -9   6  24        5.85        3.90     15.85 o
  -8   6  24        0.56       -8.65     14.06 o
  -7   6  24        6.92       11.58     16.01 o
  -6   6  24       13.23       12.33     14.61 o
  -5   6  24       29.72       40.09     27.91 o
  -4   6  24       78.19       65.02     30.43 o
  -3   6  24        6.45        9.73     16.48 o
  -2   6  24        7.93       -6.41     15.85 o
  -1   6  24        5.10        8.07     17.13 o
   0   6  24       64.76       74.41     22.13 o
   1   6  24        0.49       -7.40     16.66 o
   2   6  24       46.80       26.37     21.20 o
  -9   7  24      102.62      130.88     24.51 o
  -8   7  24       22.55       13.93     17.42 o
  -7   7  24       48.10       37.50     18.92 o
  -5   7  24       51.63       53.22     17.83 o
  -4   7  24       16.73        8.37     14.87 o
  -3   7  24       75.72       81.10     23.46 o
  -2   7  24       11.19       13.86     18.71 o
  -1   7  24       74.94       62.78     23.09 o
   0   7  24        0.08       -8.25     17.47 o
 -15   1  25       25.02       31.04     16.08 o
 -14   1  25        1.58       -4.13     13.22 o
 -13   1  25       21.36       18.91     14.36 o
 -12   1  25       95.96      117.26     20.43 o
 -11   1  25        0.85        8.62     15.19 o
 -10   1  25       24.12       21.77     10.30 o
  -9   1  25       78.56       87.01     13.79 o
  -8   1  25      264.34      283.01     26.00 o
  -7   1  25       12.17        5.80      6.48 o
  -6   1  25      391.74      387.33     19.72 o
  -5   1  25       38.83       49.11     10.76 o
  -3   1  25       32.69       31.39     12.26 o
  -2   1  25        3.66        5.24     10.65 o
  -1   1  25       37.54       42.83     20.87 o
   0   1  25      272.69      261.52     37.39 o
   1   1  25        1.08        5.99     16.47 o
 -14   2  25        1.14        4.43     13.70 o
 -13   2  25       17.32        8.97     13.53 o
 -12   2  25        0.06        3.58     13.81 o
 -11   2  25       20.09       17.47     10.59 o
 -10   2  25       31.15       27.70     12.17 o
  -9   2  25       64.32       68.18     13.54 o
  -8   2  25      134.14      113.75     15.89 o
  -7   2  25       61.34       62.86     12.84 o
  -6   2  25      152.27      152.68     17.07 o
  -5   2  25       40.07       53.57     11.06 o
  -4   2  25      532.90      552.20     27.93 o
  -3   2  25        2.25        2.37     11.15 o
  -2   2  25      161.00      164.11     21.11 o
  -1   2  25       26.55       38.21     14.81 o
   0   2  25       44.95       46.58     23.47 o
   1   2  25       31.56       41.50     23.02 o
   2   2  25       22.25       16.24     21.96 o
   3   2  25       12.56       11.39     20.87 o
 -14   3  25        0.39       15.60     17.86 o
 -13   3  25       45.26       48.15     21.63 o
 -12   3  25        3.50        1.10     16.92 o
 -11   3  25       97.71      109.91     15.43 o
 -10   3  25      275.63      298.93     25.57 o
  -9   3  25       11.40       16.06     11.65 o
  -8   3  25      141.43      166.79     18.91 o
  -7   3  25       26.90       38.27     12.56 o
  -6   3  25      172.41      183.10     18.77 o
  -5   3  25        7.53       -1.51     10.87 o
  -4   3  25      129.71      144.42     21.34 o
  -3   3  25      329.48      330.90     30.42 o
  -2   3  25       48.45       42.51     15.95 o
  -1   3  25       16.88       16.03     13.23 o
   0   3  25       71.63       75.20     18.89 o
   1   3  25       32.48       32.22     16.70 o
   2   3  25       59.78       72.71     27.59 o
   3   3  25       22.46       35.28     25.99 o
   4   3  25      129.25      134.03     39.17 o
 -12   4  25       44.68       50.20     29.70 o
 -11   4  25       25.12       27.58     16.63 o
 -10   4  25        3.29        7.86     14.79 o
  -9   4  25      207.05      250.74     28.29 o
  -8   4  25        0.24        0.35     14.05 o
  -7   4  25      137.08      152.59     18.80 o
  -6   4  25        0.11        1.00     10.44 o
  -5   4  25       10.34       12.90     18.58 o
  -4   4  25        5.96        0.08     10.64 o
  -3   4  25        5.60        3.12     12.13 o
  -2   4  25      104.76      113.20     20.40 o
  -1   4  25       16.57        2.20     13.85 o
   0   4  25        0.53        0.43     14.56 o
   1   4  25      163.38      166.65     26.10 o
   2   4  25       61.99       73.19     21.61 o
   3   4  25       36.25       36.58     21.22 o
 -12   5  25       60.58       67.31     30.20 o
 -11   5  25        1.14        4.09     16.09 o
 -10   5  25       54.06       46.36     18.43 o
  -9   5  25       32.34       27.61     15.97 o
  -8   5  25        0.92       -3.36     14.27 o
  -7   5  25        1.54        3.57     21.28 o
  -6   5  25       87.90       75.31     18.83 o
  -5   5  25       33.35       42.40     16.14 o
  -4   5  25       15.42        8.50     15.41 o
  -3   5  25       28.19       28.82     16.42 o
  -2   5  25       73.36       82.01     19.87 o
  -1   5  25        5.44       17.89     16.22 o
   0   5  25       12.82        3.90     14.88 o
   1   5  25        0.19        4.39     17.12 o
   2   5  25        0.14       -3.13     17.33 o
 -11   6  25       80.06      100.72     23.91 o
 -10   6  25        0.08       -4.09     16.94 o
  -9   6  25       23.68       34.66     18.63 o
  -8   6  25       21.04       14.71     16.47 o
  -7   6  25      179.48      201.22     26.31 o
  -6   6  25       53.74       56.49     18.50 o
  -5   6  25       46.24       44.79     18.12 o
  -3   6  25      105.39       98.11     23.17 o
  -2   6  25        2.87        3.49     16.09 o
  -1   6  25       69.11       93.51     23.93 o
   0   6  25        0.53       -3.51     17.33 o
   1   6  25       30.46       35.41     21.36 o
  -8   7  25        2.67       -7.70     16.13 o
  -7   7  25        4.94       -7.90     16.28 o
  -6   7  25       17.26        8.92     15.79 o
  -5   7  25       22.40       11.48     15.69 o
  -4   7  25       12.32        6.08     15.16 o
  -3   7  25        4.67        1.21     19.20 o
  -2   7  25        7.13        1.29     18.77 o
  -1   7  25        0.82        4.26     29.24 o
 -14   0  26       57.10       69.83     25.37 o
 -13   0  26       53.33       60.14     23.57 o
 -11   0  26        5.39       -4.26     21.37 o
 -10   0  26        5.07       -3.29     20.41 o
  -9   0  26        5.29       -8.71      8.71 o
  -6   0  26       62.07       66.08     18.85 o
 -14   1  26       33.38       36.58     16.03 o
 -13   1  26       13.07       12.17     13.97 o
 -12   1  26       19.49       28.40     16.34 o
 -11   1  26        0.33       -1.86     14.46 o
  -9   1  26       18.21       31.99     24.07 o
  -7   1  26       44.62       45.60     12.69 o
  -6   1  26        2.53        0.73      6.79 o
  -5   1  26       11.56        9.50      8.97 o
  -4   1  26        1.80       -5.20     11.92 o
  -3   1  26       16.43       10.81      8.59 o
  -2   1  26      234.53      255.57     25.08 o
  -1   1  26      127.73      107.67     26.82 o
   0   1  26       25.35       34.37     21.14 o
 -14   2  26       69.80       66.65     17.89 o
 -13   2  26       12.86       17.45     16.11 o
 -12   2  26       21.71       18.60     15.13 o
 -11   2  26       10.59        7.31     15.95 o
 -10   2  26      135.57      151.94     18.43 o
  -9   2  26        6.51        1.29     14.23 o
  -8   2  26      278.44      263.17     22.86 o
  -7   2  26      113.55      103.24     15.02 o
  -6   2  26       13.56        5.04     10.16 o
  -5   2  26       13.40       -1.65     14.19 o
  -4   2  26      425.04      452.19     25.49 o
  -3   2  26       80.95       94.82     18.14 o
  -2   2  26        0.12        3.23     11.65 o
  -1   2  26        1.15        2.05     11.67 o
   0   2  26       24.55       26.49     22.33 o
   2   2  26      307.46      321.78     47.36 o
 -14   3  26       12.20       52.13     30.43 o
 -13   3  26       48.87       57.34     33.91 o
 -12   3  26        3.29       15.30     18.71 o
 -11   3  26        2.18        9.64     10.98 o
 -10   3  26        8.10       11.02     12.01 o
  -9   3  26      366.01      401.41     28.66 o
  -8   3  26      201.28      255.46     23.26 o
  -7   3  26       17.20       10.23     10.73 o
  -6   3  26       96.15       89.84     15.01 o
  -5   3  26        4.18       -1.62     11.46 o
  -4   3  26       16.44       20.81     13.36 o
  -3   3  26       48.36       40.10     15.42 o
  -2   3  26        1.22       -3.09     12.57 o
   0   3  26       32.66       19.06     16.02 o
   1   3  26      197.49      210.13     26.90 o
   2   3  26       10.10       18.17     22.74 o
   3   3  26       22.39       25.67     25.95 o
 -13   4  26        3.68        7.60     26.22 o
 -12   4  26       25.00       45.85     30.70 o
 -11   4  26       13.20        8.37     15.56 o
 -10   4  26       52.26       43.38     17.62 o
  -9   4  26       23.49       10.18     15.08 o
  -8   4  26       17.53       20.10     15.66 o
  -6   4  26      214.58      205.96     20.73 o
  -5   4  26      119.03      121.26     20.40 o
  -4   4  26        8.53        2.10     10.03 o
  -3   4  26       98.98       78.26     19.34 o
  -2   4  26        3.70        6.63     13.54 o
  -1   4  26        0.08       -7.26     14.07 o
   0   4  26       49.06       39.39     18.16 o
   1   4  26       24.83       31.39     18.64 o
   2   4  26        2.24       16.29     17.78 o
   3   4  26       38.06       36.16     21.07 o
 -12   5  26       21.36       42.88     20.08 o
 -11   5  26       86.53      107.71     23.10 o
 -10   5  26       11.86        8.03     15.82 o
  -9   5  26       50.03       57.94     18.65 o
  -8   5  26        0.68      -10.54     14.50 o
  -7   5  26       52.49       74.73     19.34 o
  -6   5  26        7.69        7.10     15.02 o
  -5   5  26        2.96        1.77     14.50 o
  -4   5  26        0.11       -8.00     12.86 o
  -3   5  26        1.56        9.24     22.38 o
  -2   5  26        0.41       13.46     15.55 o
  -1   5  26       27.43       36.06     19.07 o
   0   5  26       14.59       14.13     17.58 o
   1   5  26      116.06      130.61     26.23 o
   2   5  26       27.52       39.19     22.14 o
 -10   6  26        7.96       19.87     18.25 o
  -9   6  26        1.74        2.81     16.62 o
  -8   6  26        4.97        2.40     16.19 o
  -7   6  26        8.96        9.08     16.83 o
  -5   6  26       17.50       14.96     16.81 o
  -4   6  26      118.40       96.00     33.22 o
  -3   6  26       25.27       26.38     18.00 o
  -2   6  26       76.09       65.07     20.84 o
  -1   6  26       33.40       28.92     19.97 o
   0   6  26        0.21       -4.84     21.00 o
  -7   7  26       48.33       28.83     18.99 o
  -6   7  26       19.46       23.66     29.47 o
  -5   7  26        6.55        1.85     15.68 o
  -4   7  26        4.12       -7.93     15.31 o
  -3   7  26      138.17      146.99     28.37 o
 -14   1  27       14.91       22.19     15.60 o
 -13   1  27        0.86       14.05     15.94 o
 -12   1  27       31.04       14.07     17.92 o
 -10   1  27      134.40      130.76     16.87 o
  -9   1  27        1.20        3.53      9.63 o
  -8   1  27       41.49       36.52     11.54 o
  -7   1  27       33.87       39.72     11.28 o
  -6   1  27        7.24        1.68      6.99 o
  -4   1  27      217.34      229.10     20.95 o
  -3   1  27      112.86      111.26     14.00 o
  -2   1  27      278.37      279.48     27.13 o
  -1   1  27        0.89       -0.50     17.21 o
 -14   2  27       85.70      130.14     26.14 o
 -13   2  27        0.71        0.33     14.63 o
 -12   2  27        0.45        2.51     14.27 o
 -11   2  27        0.23       -6.60     10.31 o
 -10   2  27        0.95       -0.41     10.44 o
  -9   2  27        3.61       -2.84      9.52 o
  -8   2  27        1.13       -1.60      9.80 o
  -7   2  27        3.99       -0.19      9.68 o
  -6   2  27       84.11       73.24     14.14 o
  -4   2  27       12.92       16.63      8.70 o
  -3   2  27      105.21      109.67     22.06 o
  -2   2  27       14.04       19.00     13.41 o
  -1   2  27       72.55       60.96     17.65 o
   0   2  27       81.43       83.82     20.04 o
   1   2  27       13.12       16.70     22.38 o
 -13   3  27       17.85       43.05     22.48 o
 -12   3  27       37.77       38.06     21.58 o
 -11   3  27       10.96       10.15     10.79 o
 -10   3  27       65.13       71.08     15.64 o
  -9   3  27        0.65       -1.36     11.43 o
  -8   3  27      222.72      232.41     22.64 o
  -7   3  27        9.70        9.43     11.40 o
  -6   3  27        0.57        1.97     20.09 o
  -5   3  27        9.75       24.99     14.31 o
  -3   3  27      120.80      121.28     21.27 o
  -2   3  27       11.20       18.46     14.16 o
  -1   3  27       24.92       28.91     16.36 o
   0   3  27       87.97       83.96     20.80 o
   1   3  27       16.93       18.87     18.28 o
   2   3  27      127.25      142.72     36.97 o
 -11   4  27        0.07        8.68     16.03 o
 -10   4  27       14.79       35.95     17.06 o
  -9   4  27       80.96      104.71     21.69 o
  -8   4  27       98.51      118.27     21.89 o
  -7   4  27       18.01       15.73     15.20 o
  -6   4  27      103.06      125.53     21.82 o
  -5   4  27        2.13       -2.75     19.08 o
  -4   4  27      197.09      229.04     28.11 o
  -3   4  27       59.47       90.33     20.38 o
  -2   4  27       47.62       46.45     17.97 o
  -1   4  27       97.02       75.86     20.71 o
   0   4  27        1.77       10.14     15.74 o
   1   4  27      127.21      122.64     25.75 o
   2   4  27       74.27       74.25     23.41 o
 -11   5  27       16.10       24.94     18.33 o
 -10   5  27       16.83        3.99     16.22 o
  -9   5  27        1.02        5.78     15.55 o
  -8   5  27       52.75       49.56     18.58 o
  -7   5  27        0.01       -3.03     15.01 o
  -6   5  27       85.20      114.47     21.90 o
  -5   5  27       48.07       28.42     17.75 o
  -4   5  27        9.25       11.84     16.74 o
  -3   5  27       64.96       46.14     18.10 o
  -2   5  27       18.37       13.61     16.22 o
  -1   5  27        3.55       13.30     16.08 o
   0   5  27       19.81       15.14     18.08 o
   1   5  27       10.52       17.59     19.40 o
  -9   6  27       47.35       40.60     19.65 o
  -8   6  27       24.50       25.14     18.93 o
  -7   6  27       96.45      118.18     23.08 o
  -6   6  27       21.35       13.95     17.06 o
  -5   6  27       13.34       14.35     17.22 o
  -2   6  27        1.26       -8.92     15.43 o
  -1   6  27       47.97       51.18     21.56 o
 -14   0  28      111.36      119.21     29.48 o
 -13   0  28        2.01        6.63     20.72 o
 -12   0  28        7.65       15.60     25.99 o
 -11   0  28       50.72       60.54     30.11 o
  -9   0  28        0.45        6.82     21.14 o
  -8   0  28       79.22       85.25     16.02 o
  -7   0  28       99.79      121.77     17.21 o
  -6   0  28      120.77      150.08     19.64 o
  -4   0  28       73.13       97.29     21.28 o
  -3   0  28      183.21      174.80     28.97 o
  -2   0  28        0.56       -3.71     14.73 o
 -14   1  28        5.70       22.89     16.41 o
 -13   1  28        0.13        8.29     16.58 o
 -12   1  28       73.18       89.59     24.20 o
 -10   1  28        4.54        1.48     10.86 o
  -9   1  28        4.88       -0.44      9.41 o
  -8   1  28        6.16        6.30      9.89 o
  -7   1  28       56.82       46.26     11.89 o
  -6   1  28      117.76      140.67     16.83 o
  -5   1  28        1.03       -1.65      8.37 o
  -4   1  28       31.29       28.38     11.59 o
  -3   1  28       37.91       43.70     11.52 o
  -2   1  28       12.90       39.54     19.86 o
  -1   1  28       16.89        7.14     18.67 o
 -14   2  28       88.42      125.83     31.85 o
 -13   2  28       16.27       26.16     17.76 o
 -12   2  28       39.17       31.39     17.13 o
 -11   2  28        5.01        6.23     11.53 o
 -10   2  28       87.48       83.29     16.17 o
  -8   2  28      185.58      192.61     20.18 o
  -7   2  28      174.39      191.05     19.67 o
  -6   2  28      278.34      227.11     21.67 o
  -4   2  28      569.33      585.05     40.90 o
  -3   2  28        9.34       14.97     14.00 o
  -2   2  28      395.97      380.92     32.45 o
  -1   2  28      241.21      276.87     30.70 o
   0   2  28      137.99      125.27     22.72 o
 -13   3  28       77.93       85.38     25.53 o
 -12   3  28        0.42        0.87     12.97 o
 -11   3  28       41.27       43.74     13.27 o
 -10   3  28        0.18        2.23     11.85 o
  -9   3  28       16.63       15.59     12.76 o
  -8   3  28       44.16       46.98     14.71 o
  -7   3  28       12.74        4.28     11.08 o
  -6   3  28       93.35       73.40     29.38 o
  -5   3  28      150.83      136.15     21.10 o
  -3   3  28      259.52      252.93     30.73 o
  -2   3  28       14.07       12.42     15.52 o
  -1   3  28      159.11      133.08     23.83 o
   0   3  28        6.73       16.97     16.39 o
   1   3  28       22.50       13.49     17.97 o
   2   3  28        3.23       -2.47     25.63 o
 -12   4  28        0.55        0.59     16.14 o
 -11   4  28        0.09        8.96     16.15 o
 -10   4  28       15.91       13.37     15.93 o
  -9   4  28        3.44       13.46     15.09 o
  -8   4  28       14.49        7.50     15.62 o
  -7   4  28        0.01        0.74     14.77 o
  -6   4  28        0.03        1.00     14.02 o
  -5   4  28       49.22       45.26     24.66 o
  -4   4  28       56.97       65.25     18.52 o
  -3   4  28       25.05       28.27     16.71 o
  -2   4  28        4.53        3.74     15.21 o
  -1   4  28        0.29        2.28     15.86 o
   0   4  28       37.63       53.09     20.81 o
   1   4  28       44.62       40.73     21.55 o
 -11   5  28       42.29       51.74     20.76 o
 -10   5  28        2.08        4.44     16.72 o
  -9   5  28       38.92       34.95     17.96 o
  -8   5  28       54.31       66.45     20.51 o
  -7   5  28        1.51        4.23     16.19 o
  -6   5  28        5.22        2.79     16.06 o
  -5   5  28       66.97       81.28     20.80 o
  -4   5  28        1.97        0.34     14.18 o
  -2   5  28        0.54       -1.76     15.44 o
  -1   5  28       70.79       74.43     23.23 o
   0   5  28       60.42       67.79     23.57 o
  -9   6  28        2.21       -0.39     17.31 o
  -8   6  28       46.40       46.25     20.67 o
  -7   6  28       42.53       47.98     18.87 o
  -6   6  28        0.03        0.77     16.28 o
  -5   6  28       27.05       18.75     16.94 o
  -4   6  28        1.85        2.38     25.12 o
  -3   6  28       24.91       29.72     20.67 o
  -2   6  28        0.15       -3.09     17.03 o
 -14   1  29      173.14      234.38     39.72 o
 -13   1  29       13.43       20.26     17.19 o
 -12   1  29       83.54       85.01     24.04 o
 -11   1  29        0.58        8.78     16.91 o
 -10   1  29       66.83       86.25     22.68 o
  -9   1  29        0.38       -4.45     14.43 o
  -8   1  29       60.40       58.19     13.39 o
  -7   1  29        0.08       -1.21      9.44 o
  -6   1  29       88.98       98.86     15.37 o
  -5   1  29      126.39      127.53     16.50 o
  -4   1  29      259.55      290.01     24.87 o
  -3   1  29      115.03       92.12     16.04 o
  -2   1  29      141.77      152.97     30.52 o
  -1   1  29       13.30       18.58     20.91 o
 -13   2  29       26.32       27.89     18.03 o
 -12   2  29        2.39        8.23     15.65 o
 -11   2  29       53.60       68.02     16.12 o
 -10   2  29       19.52       32.55     13.56 o
  -9   2  29        6.60       -3.08     10.97 o
  -8   2  29       10.03        8.32     10.83 o
  -7   2  29       19.02        5.17     10.65 o
  -6   2  29       42.61       30.16     12.49 o
  -5   2  29        9.64       11.30     18.40 o
  -4   2  29        6.63        6.73     17.39 o
  -3   2  29       12.99       10.11     20.45 o
  -2   2  29        1.13        6.95     14.21 o
  -1   2  29       30.13       40.09     22.79 o
   0   2  29       35.02       51.30     26.86 o
 -13   3  29       21.69       17.16     31.67 o
 -12   3  29        0.32       -8.01     13.20 o
 -11   3  29       18.44        3.64     15.39 o
 -10   3  29        1.00        4.91     12.68 o
  -9   3  29       12.99       -2.45     11.92 o
  -8   3  29       37.12       39.97     14.01 o
  -7   3  29      156.90      172.11     19.88 o
  -6   3  29        1.14       -4.02     10.81 o
  -5   3  29      113.65      126.95     21.58 o
  -3   3  29       34.30       34.82     16.82 o
  -2   3  29       35.77       45.27     18.29 o
  -1   3  29       48.41       50.10     18.79 o
   0   3  29       20.52       37.28     18.73 o
   1   3  29        3.72        1.78     23.61 o
 -12   4  29        5.88        5.16     17.05 o
 -11   4  29        4.52       16.13     17.03 o
 -10   4  29       69.63       55.45     19.09 o
  -9   4  29       13.47       17.26     16.78 o
  -8   4  29       24.71       27.17     17.49 o
  -7   4  29       13.23        8.61     15.24 o
  -6   4  29       15.88       14.05     15.20 o
  -4   4  29        5.17        5.16     14.24 o
  -3   4  29       96.69      107.98     22.73 o
  -2   4  29       32.43       13.34     15.70 o
   0   4  29      117.55      153.80     28.27 o
 -10   5  29       26.36       22.38     17.95 o
  -9   5  29        7.59       18.73     17.58 o
  -8   5  29       14.58       24.64     18.07 o
  -7   5  29        3.33      -13.68     20.59 o
  -6   5  29        1.05       -3.34     14.92 o
  -5   5  29       12.14        6.58     16.06 o
  -4   5  29        1.53       -3.84     15.12 o
  -3   5  29        2.18       -3.17     15.74 o
  -2   5  29       11.57        9.76     17.29 o
  -1   5  29        4.52        0.35     17.28 o
  -7   6  29        1.90      -12.01     16.30 o
  -6   6  29       31.23       34.27     19.02 o
  -5   6  29       50.97       72.12     21.59 o
  -4   6  29        0.04      -21.96     25.21 o
 -13   0  30       58.86       64.70     35.46 o
 -12   0  30       72.70       46.63     29.93 o
 -11   0  30        0.08       -6.77     23.70 o
 -10   0  30      131.86      123.73     36.38 o
  -9   0  30       32.57       11.99     25.40 o
  -8   0  30      121.07       83.19     30.61 o
  -7   0  30        1.55       13.09     20.45 o
  -6   0  30       23.63       45.26     14.49 o
  -5   0  30        5.17        4.58     13.73 o
  -4   0  30      111.07      125.88     25.85 o
  -3   0  30      244.86      270.85     36.10 o
  -2   0  30       79.66       71.93     23.29 o
 -13   1  30       34.12       45.68     19.94 o
 -12   1  30        0.19       -2.67     16.82 o
 -11   1  30       46.56       54.40     21.37 o
 -10   1  30        6.37       12.85     17.40 o
  -8   1  30       39.43       48.59     13.59 o
  -7   1  30        0.10        1.41      9.68 o
  -6   1  30        3.70        1.84     11.57 o
  -5   1  30        2.44       13.18     16.57 o
  -4   1  30       13.97       23.27     12.26 o
  -3   1  30        0.37        1.36     11.07 o
  -2   1  30       21.59       25.99     20.64 o
  -1   1  30        7.47        5.45     20.27 o
 -13   2  30       24.53       18.26     17.93 o
 -12   2  30       36.97       36.83     21.59 o
 -11   2  30       18.95       13.36     19.20 o
 -10   2  30        4.60       12.95     12.31 o
  -9   2  30       20.65       16.49     12.68 o
  -8   2  30       46.95       67.58     14.83 o
  -7   2  30        3.94       -1.05     21.96 o
  -6   2  30      160.05      130.06     17.45 o
  -5   2  30       80.30      121.22     27.23 o
  -3   2  30       30.72       29.06     22.10 o
  -2   2  30      238.28      252.91     41.60 o
  -1   2  30       84.07       74.59     28.46 o
   0   2  30       44.77       31.85     25.26 o
   1   2  30       37.59       24.34     26.31 o
 -12   3  30        0.06        3.43     16.47 o
 -11   3  30       51.21       49.10     18.54 o
 -10   3  30       48.99       46.17     15.32 o
  -9   3  30        0.78       -2.02     11.93 o
  -8   3  30       24.63       33.25     14.29 o
  -7   3  30      147.31      148.58     19.56 o
  -6   3  30       52.86       62.44     15.40 o
  -5   3  30       47.72       64.12     18.43 o
  -4   3  30       20.54       12.91     15.71 o
  -3   3  30       53.61       78.14     20.52 o
  -2   3  30        0.01        8.25     13.95 o
  -1   3  30      102.77       99.00     22.47 o
   0   3  30       44.48       89.14     33.31 o
   1   3  30        8.29        4.48     26.63 o
 -11   4  30        0.83       18.85     27.82 o
 -10   4  30       10.68       39.27     18.71 o
  -9   4  30        0.63       -3.35     15.49 o
  -8   4  30        1.07      -11.28     13.87 o
  -7   4  30        0.29       11.48     15.98 o
  -6   4  30        0.24       -8.94     14.39 o
  -5   4  30        0.14        2.97     20.96 o
  -4   4  30       29.76       55.12     18.92 o
  -3   4  30        9.18        3.80     15.68 o
  -2   4  30        2.69        4.02     16.25 o
  -1   4  30       37.33       26.70     18.83 o
   0   4  30        8.06       11.52     18.49 o
  -9   5  30        8.71       27.55     19.21 o
  -8   5  30       26.44       26.85     18.90 o
  -7   5  30        2.42       -3.92     16.07 o
  -6   5  30        5.95        2.02     16.22 o
  -5   5  30       41.72       41.31     19.78 o
  -4   5  30        0.38       -7.41     22.28 o
  -3   5  30       33.96       23.79     18.50 o
  -2   5  30       15.45       10.30     17.58 o
 -13   1  31       62.41       74.72     25.86 o
 -12   1  31       41.37       32.33     21.18 o
 -11   1  31      104.44      116.54     26.98 o
 -10   1  31        2.72        6.29     18.28 o
  -9   1  31        3.87        5.07     17.70 o
  -8   1  31       31.81       29.77     12.72 o
  -7   1  31       41.29       41.02     12.80 o
  -6   1  31       96.18       94.98     18.74 o
  -5   1  31      153.95      167.66     29.79 o
  -4   1  31       37.67       44.59     14.19 o
  -3   1  31      161.42      183.37     23.98 o
  -2   1  31       44.50       50.75     24.39 o
  -1   1  31      113.31       93.81     28.97 o
 -12   2  31        0.58        9.57     19.81 o
 -11   2  31        6.98       21.58     19.24 o
 -10   2  31        0.00        6.27     12.51 o
  -9   2  31        9.20        8.46     12.79 o
  -8   2  31       22.41       21.39     12.86 o
  -7   2  31        1.56       -0.92     10.48 o
  -6   2  31        1.56       -1.26     10.56 o
  -5   2  31       62.64       74.77     24.07 o
  -4   2  31       15.52       17.25     20.00 o
  -3   2  31       34.85       39.26     23.47 o
  -2   2  31       73.70       98.75     30.25 o
  -1   2  31       34.64       54.96     28.00 o
   0   2  31       83.94      104.79     32.86 o
 -12   3  31       68.66       95.09     37.93 o
 -11   3  31       30.44       46.64     19.93 o
 -10   3  31       68.50       71.32     20.00 o
  -9   3  31        0.45      -10.94     11.53 o
  -8   3  31      101.29      115.47     18.78 o
  -7   3  31        0.01        5.91     12.22 o
  -6   3  31      124.61      138.50     19.53 o
  -5   3  31      112.31       99.24     20.85 o
  -4   3  31        0.55        3.52     19.13 o
  -3   3  31       50.46       46.96     18.59 o
  -1   3  31       67.91       62.65     29.84 o
   0   3  31        8.73       24.66     27.00 o
 -10   4  31       15.33       22.31     18.06 o
  -9   4  31       63.09       68.77     21.83 o
  -8   4  31        1.42        4.76     16.66 o
  -7   4  31       60.13       65.32     20.86 o
  -6   4  31       15.23        9.68     16.42 o
  -5   4  31        5.78       10.48     21.92 o
  -4   4  31       24.43       17.53     22.10 o
  -3   4  31        2.52        2.53     16.05 o
  -2   4  31       33.01       21.07     18.01 o
  -8   5  31        1.01       16.08     18.42 o
  -7   5  31        0.00        7.20     16.07 o
  -6   5  31       16.87       15.25     17.48 o
  -5   5  31        2.14        3.65     17.52 o
 -12   0  32       43.15       55.14     33.82 o
 -11   0  32        2.53       -6.45     26.22 o
 -10   0  32       19.85       20.87     27.55 o
  -9   0  32        0.32        2.56     23.11 o
  -8   0  32       25.71       26.72     24.57 o
  -7   0  32       57.07       49.83     25.63 o
  -6   0  32       15.21       -8.24     20.55 o
  -5   0  32      274.66      286.36     36.70 o
  -4   0  32        2.05        6.73     16.29 o
  -3   0  32      305.66      346.08     43.11 o
  -2   0  32        0.20        2.84     17.43 o
 -12   1  32        5.01       12.03     20.75 o
 -11   1  32       10.50       32.77     21.19 o
 -10   1  32       63.60       70.98     22.69 o
  -9   1  32        7.34        8.68     17.81 o
  -8   1  32        3.83        1.49     15.76 o
  -7   1  32        2.50        5.12     11.13 o
  -6   1  32        3.31        8.44     13.18 o
  -5   1  32        5.21        7.64     16.02 o
  -4   1  32        0.18        1.69     16.79 o
  -3   1  32        3.52        3.21     13.02 o
  -2   1  32       17.84       16.93     14.57 o
  -1   1  32        5.20        9.66     21.78 o
   0   1  32        7.68        3.11     22.24 o
 -12   2  32       29.35       55.54     23.73 o
 -11   2  32      137.61      164.42     30.95 o
 -10   2  32       10.50        4.44     17.49 o
  -9   2  32       44.20       33.57     14.79 o
  -8   2  32        1.40       -2.72     17.34 o
  -7   2  32        0.03       10.59     12.06 o
  -6   2  32      102.47      114.80     18.02 o
  -5   2  32      140.69      175.44     33.95 o
  -4   2  32        5.42       -1.74     17.98 o
  -3   2  32       32.97       20.45     21.69 o
  -2   2  32        6.20       10.43     22.51 o
  -1   2  32       69.05       67.77     27.55 o
 -11   3  32        6.48       21.46     31.89 o
 -10   3  32       90.75      115.91     23.55 o
  -9   3  32        8.88       -6.12     15.52 o
  -8   3  32       35.27       26.55     14.41 o
  -7   3  32        0.83        7.77     12.45 o
  -6   3  32       14.41        9.04     13.12 o
  -5   3  32       18.44       18.58     15.80 o
  -4   3  32       15.48       12.45     19.59 o
  -3   3  32        5.13        4.85     21.46 o
  -2   3  32        0.03       -5.58     20.32 o
  -1   3  32       20.39       -0.05     24.62 o
  -9   4  32       22.33       13.57     18.01 o
  -8   4  32        3.93       12.87     17.78 o
  -7   4  32        0.11        7.29     16.52 o
  -6   4  32       28.41       40.08     19.49 o
  -5   4  32        1.73        1.92     20.87 o
  -4   4  32       10.89      -11.94     19.91 o
  -3   4  32        0.60       -5.67     15.22 o
 -12   1  33       10.77       21.71     20.89 o
 -11   1  33        6.94       10.08     20.97 o
 -10   1  33       24.50       29.57     20.06 o
  -9   1  33        5.66        9.40     17.71 o
  -8   1  33       16.86       29.50     18.59 o
  -7   1  33        0.02       -0.64     15.01 o
  -6   1  33       39.19       32.24     15.93 o
  -5   1  33      119.08      108.36     27.04 o
  -4   1  33        9.55       15.28     19.36 o
  -3   1  33       85.45      102.82     28.74 o
  -2   1  33        9.80        3.69     13.63 o
  -1   1  33       86.75      120.67     33.31 o
 -11   2  33        1.50       -4.39     20.09 o
 -10   2  33       28.44       20.80     20.64 o
  -9   2  33        0.36        8.17     18.97 o
  -8   2  33       14.58        9.58     13.04 o
  -7   2  33        1.78        6.02     11.90 o
  -6   2  33        1.14        0.95     11.81 o
  -5   2  33        9.58       10.57     19.13 o
  -4   2  33        2.04       -1.92     18.30 o
  -3   2  33       15.90        1.10     20.23 o
  -2   2  33        8.21        7.64     22.70 o
 -10   3  33        3.42       16.96     17.28 o
  -9   3  33        0.11        0.54     16.63 o
  -8   3  33       15.85       10.87     16.80 o
  -7   3  33        0.01       -1.73     14.71 o
  -6   3  33       49.32       62.60     16.65 o
  -5   3  33      129.23      115.04     31.76 o
  -4   3  33        6.33       10.94     21.51 o
  -3   3  33       57.94       62.42     28.65 o
  -8   4  33        0.95       11.60     17.92 o
  -7   4  33       21.11       46.62     20.17 o
  -6   4  33        0.01       -0.07     16.70 o
  -5   4  33       11.64       20.68     24.48 o
 -11   0  34       62.50      118.01     40.50 o
 -10   0  34        1.42        2.75     23.38 o
  -9   0  34        3.49       12.81     25.58 o
  -8   0  34       35.91       50.56     27.50 o
  -7   0  34        7.27        5.95     23.02 o
  -6   0  34        1.60      -17.21     19.81 o
  -3   0  34        4.54       -0.78     19.08 o
  -2   0  34        1.64       -4.12     20.13 o
 -11   1  34        1.93        5.94     20.69 o
 -10   1  34       18.14       22.81     20.61 o
  -9   1  34        1.02        3.29     17.91 o
  -8   1  34       11.56       11.42     17.73 o
  -7   1  34        5.24        1.57     15.35 o
  -6   1  34        3.11        6.69     13.72 o
  -5   1  34       11.47       12.36     17.98 o
  -4   1  34       22.65       30.48     21.92 o
  -3   1  34        0.00        2.10     20.82 o
  -2   1  34        0.67        5.45     22.38 o
 -10   2  34        7.82        1.80     19.02 o
  -9   2  34       24.14       28.84     21.22 o
  -8   2  34        5.00        3.57     13.14 o
  -7   2  34       42.88       36.54     14.36 o
  -6   2  34       88.12       99.15     18.03 o
  -5   2  34      115.47      126.66     30.89 o
  -4   2  34        6.16       -5.99     18.49 o
  -3   2  34      240.95      242.62     41.78 o
  -9   3  34        0.66        4.59     17.07 o
  -8   3  34       71.46       67.40     22.10 o
  -7   3  34       13.96       10.85     17.78 o
  -6   3  34       26.24       18.94     17.92 o
  -5   3  34       35.01       13.45     23.06 o
  -4   3  34       17.91       27.59     24.89 o
 -10   1  35        2.67        2.19     18.54 o
  -9   1  35        2.74        2.88     16.37 o
  -8   1  35       30.13       39.60     19.80 o
  -7   1  35       25.85       29.63     18.61 o
  -6   1  35       44.90       52.22     20.17 o
  -5   1  35       68.25       82.64     25.35 o
  -4   1  35       12.09        3.48     19.95 o
  -9   2  35        0.42       -2.18     17.16 o
  -8   2  35        0.10        6.72     18.64 o
  -7   2  35       17.55       18.34     13.73 o
  -6   2  35        0.01       -5.79     12.36 o
  -5   2  35        0.72       -4.48     19.54 o
  -8   0  36        5.37       10.02     25.21 o
  -7   0  36       22.64       28.83     27.09 o
  -6   0  36        1.10       -4.30     23.20 o
  -7   1  36        6.73        9.72     17.32 o
 
